# Supplementary material for: Biclique extension as an effective approach to identify missing links in metabolic compound–protein interaction networks
Source: Bioinform Adv. 2022 Jan 12;2(1):vbac001. doi: 10.1093/bioadv/vbac001 (PMC9710583; doi:10.1093/bioadv/vbac001)
Supplement: vbac001_Supplementary_Data [file vbac001_supplementary_data.zip]

Archive with 2 entries (2 files):
- Suppl of Biclique Extension Manuscript.pdf
- SupplementaryFile_BCE.xlsx
