# Supplementary material for: Biclique extension as an effective approach to identify missing links in metabolic compound–protein interaction networks
Source: Bioinform Adv. 2022 Jan 12;2(1):vbac001. doi: 10.1093/bioadv/vbac001 (PMC9710583; doi:10.1093/bioadv/vbac001)
Supplement: vbac001_Supplementary_Data [file vbac001_supplementary_data.zip › SupplementaryFile_BCE.xlsx]

## Sheet: Legend
Sheets contain predicted CPIs based bicliques c5:p2 and c7:p3, respectively

## Sheet: ecoli_predictions_c5p2_KEGG
ProteinID	CompoundID	n.bicliques	compounds	proteins	max.size	combined.STITCH.score	Compound.name	Protein.name	Description
b0014	CIDm00001158	1	5	2	10	159	uridine diphosphate	dnaK; chaperone Hsp70, with co-chaperone DnaJ	RNA degradation
b0014	CIDm00000925	1	5	6	30	516	diphosphopyridine nucleotide	dnaK; chaperone Hsp70, with co-chaperone DnaJ	RNA degradation
b0014	CIDm00000762	1	5	15	75	815	guanosine triphosphate	dnaK; chaperone Hsp70, with co-chaperone DnaJ	RNA degradation
b0014	CIDm00000311	1	5	28	140	255	citric acid	dnaK; chaperone Hsp70, with co-chaperone DnaJ	RNA degradation
b0014	CIDm00000593	1	5	8	40	NA	ara-CTP	dnaK; chaperone Hsp70, with co-chaperone DnaJ	RNA degradation
b0014	CIDm00001134	1	5	9	45	212	thymidine	dnaK; chaperone Hsp70, with co-chaperone DnaJ	RNA degradation
b0014	CIDm00000314	1	5	3	15	NA	poly-C	dnaK; chaperone Hsp70, with co-chaperone DnaJ	RNA degradation
b0014	CIDm00001110	1	5	3	15	216	succinate	dnaK; chaperone Hsp70, with co-chaperone DnaJ	RNA degradation
b0014	CIDm00000290	1	5	2	10	NA	cytidine 5'-diphosphate	dnaK; chaperone Hsp70, with co-chaperone DnaJ	RNA degradation
b0014	CIDm00000317	1	5	3	15	591	coenzyme A	dnaK; chaperone Hsp70, with co-chaperone DnaJ	RNA degradation
b0014	CIDm00000867	1	5	8	40	204	malonate	dnaK; chaperone Hsp70, with co-chaperone DnaJ	RNA degradation
b0023	CIDm00000753	2	5	4	20	NA	glycerol	rpsT; 30S ribosomal subunit protein S20	Ribosome
b0025	CIDm00001110	1	5	12	60	NA	succinate	ribF; bifunctional riboflavin kinase FAD synthetase	Biosynthesis of cofactors,Biosynthesis of secondary metabolites,Riboflavin metabolism
b0025	CIDm00000925	1	5	17	85	NA	diphosphopyridine nucleotide	ribF; bifunctional riboflavin kinase FAD synthetase	Biosynthesis of cofactors,Biosynthesis of secondary metabolites,Riboflavin metabolism
b0025	CIDm00000238	1	5	28	140	977	MgATP	ribF; bifunctional riboflavin kinase FAD synthetase	Biosynthesis of cofactors,Biosynthesis of secondary metabolites,Riboflavin metabolism
b0025	CIDm00000867	1	5	20	100	NA	malonate	ribF; bifunctional riboflavin kinase FAD synthetase	Biosynthesis of cofactors,Biosynthesis of secondary metabolites,Riboflavin metabolism
b0025	CIDm00000611	1	5	16	80	NA	glutamic acid	ribF; bifunctional riboflavin kinase FAD synthetase	Biosynthesis of cofactors,Biosynthesis of secondary metabolites,Riboflavin metabolism
b0032	CIDm00000238	1	5	2	10	975	MgATP	carA; carbamoyl phosphate synthetase small subunit, glutamine amidotransferase	Pyrimidine metabolism,Alanine, aspartate and glutamate metabolism,Biosynthesis of cofactors
b0032	CIDm00000866	1	5	2	10	NA	lysine	carA; carbamoyl phosphate synthetase small subunit, glutamine amidotransferase	Pyrimidine metabolism,Alanine, aspartate and glutamate metabolism,Biosynthesis of cofactors
b0033	CIDm00000232	1	5	2	10	778	arginine	carB; carbamoyl-phosphate synthase large subunit	Pyrimidine metabolism,Alanine, aspartate and glutamate metabolism,Biosynthesis of cofactors
b0033	CIDm00000594	1	5	2	10	NA	cystein	carB; carbamoyl-phosphate synthase large subunit	Pyrimidine metabolism,Alanine, aspartate and glutamate metabolism,Biosynthesis of cofactors
b0033	CIDm00000424	1	5	2	10	974	aspartate	carB; carbamoyl-phosphate synthase large subunit	Pyrimidine metabolism,Alanine, aspartate and glutamate metabolism,Biosynthesis of cofactors
b0033	CIDm00000611	1	5	2	10	975	glutamic acid	carB; carbamoyl-phosphate synthase large subunit	Pyrimidine metabolism,Alanine, aspartate and glutamate metabolism,Biosynthesis of cofactors
b0033	CIDm00000703	1	5	2	10	NA	flavin adenine dinucleotide	carB; carbamoyl-phosphate synthase large subunit	Pyrimidine metabolism,Alanine, aspartate and glutamate metabolism,Biosynthesis of cofactors
b0033	CIDm00002891	1	5	2	10	169	cobalt	carB; carbamoyl-phosphate synthase large subunit	Pyrimidine metabolism,Alanine, aspartate and glutamate metabolism,Biosynthesis of cofactors
b0033	CIDm00000745	1	5	2	10	NA	reduced glutathione	carB; carbamoyl-phosphate synthase large subunit	Pyrimidine metabolism,Alanine, aspartate and glutamate metabolism,Biosynthesis of cofactors
b0033	CIDm00001060	1	5	2	10	NA	pyruvic acid	carB; carbamoyl-phosphate synthase large subunit	Pyrimidine metabolism,Alanine, aspartate and glutamate metabolism,Biosynthesis of cofactors
b0033	CIDm00000710	1	5	2	10	745	flavin mononucleotide	carB; carbamoyl-phosphate synthase large subunit	Pyrimidine metabolism,Alanine, aspartate and glutamate metabolism,Biosynthesis of cofactors
b0033	CIDm00000970	1	5	2	10	NA	oxaloacetate	carB; carbamoyl-phosphate synthase large subunit	Pyrimidine metabolism,Alanine, aspartate and glutamate metabolism,Biosynthesis of cofactors
b0033	CIDm00000716	1	5	2	10	NA	fructose	carB; carbamoyl-phosphate synthase large subunit	Pyrimidine metabolism,Alanine, aspartate and glutamate metabolism,Biosynthesis of cofactors
b0036	CIDm00000925	1	5	2	10	527	diphosphopyridine nucleotide	Carnitinyl-CoA dehydratase (EC 4.2.1.149) (Crotonobetainyl-CoA hydratase)	NA
b0037	CIDm00000051	1	5	2	10	NA	ketoglutarate	NA	NA
b0037	CIDm00000622	1	5	4	20	NA	dATP	NA	NA
b0037	CIDm00000593	1	5	7	35	NA	ara-CTP	NA	NA
b0037	CIDm00000761	1	5	3	15	NA	guanylate	NA	NA
b0037	CIDm00001110	1	5	2	10	NA	succinate	NA	NA
b0037	CIDm00000971	1	5	2	10	NA	oxalic acid	NA	NA
b0037	CIDm00000197	4	5	28	140	NA	MgADP	NA	NA
b0037	CIDm00000925	1	5	6	30	NA	diphosphopyridine nucleotide	NA	NA
b0046	CIDm00000703	1	5	2	10	561	flavin adenine dinucleotide	Glutathione-regulated potassium-efflux system ancillary protein KefF (Quinone oxidoreductase KefF) (EC 1.6.5.2)	NA
b0047	CIDm00000703	2	5	3	15	NA	flavin adenine dinucleotide	Glutathione-regulated potassium-efflux system protein KefC (K(+)/H(+) antiporter)	NA
b0047	CIDm00000617	1	5	3	15	NA	D-serine	Glutathione-regulated potassium-efflux system protein KefC (K(+)/H(+) antiporter)	NA
b0047	CIDm00000614	1	5	3	15	NA	3H-proline	Glutathione-regulated potassium-efflux system protein KefC (K(+)/H(+) antiporter)	NA
b0047	CIDm00000867	1	5	3	15	NA	malonate	Glutathione-regulated potassium-efflux system protein KefC (K(+)/H(+) antiporter)	NA
b0047	CIDm00001112	1	5	3	15	NA	succinic semialdehyde	Glutathione-regulated potassium-efflux system protein KefC (K(+)/H(+) antiporter)	NA
b0047	CIDm00000753	3	5	4	20	155	glycerol	Glutathione-regulated potassium-efflux system protein KefC (K(+)/H(+) antiporter)	NA
b0047	CIDm00000109	2	5	3	15	NA	L-CSA	Glutathione-regulated potassium-efflux system protein KefC (K(+)/H(+) antiporter)	NA
b0047	CIDm00000602	1	5	3	15	NA	alanine	Glutathione-regulated potassium-efflux system protein KefC (K(+)/H(+) antiporter)	NA
b0047	CIDm00001110	1	5	3	15	NA	succinate	Glutathione-regulated potassium-efflux system protein KefC (K(+)/H(+) antiporter)	NA
b0047	CIDm00000851	1	5	2	10	NA	L-selenocysteine	Glutathione-regulated potassium-efflux system protein KefC (K(+)/H(+) antiporter)	NA
b0047	CIDm00000612	1	5	3	15	179	lactate	Glutathione-regulated potassium-efflux system protein KefC (K(+)/H(+) antiporter)	NA
b0047	CIDm00001182	1	5	3	15	NA	L-valine	Glutathione-regulated potassium-efflux system protein KefC (K(+)/H(+) antiporter)	NA
b0047	CIDm00000311	1	5	3	15	NA	citric acid	Glutathione-regulated potassium-efflux system protein KefC (K(+)/H(+) antiporter)	NA
b0047	CIDm00000743	1	5	3	15	NA	acetate, propionate	Glutathione-regulated potassium-efflux system protein KefC (K(+)/H(+) antiporter)	NA
b0048	CIDm00000645	1	5	2	10	NA	dGMP	folA; dihydrofolate reductase	Biosynthesis of cofactors,Folate biosynthesis,One carbon pool by folate
b0048	CIDm00000640	1	5	2	10	151	deoxyuridine	folA; dihydrofolate reductase	Biosynthesis of cofactors,Folate biosynthesis,One carbon pool by folate
b0048	CIDm00001129	1	5	2	10	992	tetrahydrofolate	folA; dihydrofolate reductase	Biosynthesis of cofactors,Folate biosynthesis,One carbon pool by folate
b0048	CIDm00000624	1	5	2	10	NA	dCMP	folA; dihydrofolate reductase	Biosynthesis of cofactors,Folate biosynthesis,One carbon pool by folate
b0048	CIDm00001172	1	5	2	10	171	uridylate	folA; dihydrofolate reductase	Biosynthesis of cofactors,Folate biosynthesis,One carbon pool by folate
b0048	CIDm00000745	1	5	2	10	NA	reduced glutathione	folA; dihydrofolate reductase	Biosynthesis of cofactors,Folate biosynthesis,One carbon pool by folate
b0048	CIDm00001139	1	5	2	10	982	poly(dT	folA; dihydrofolate reductase	Biosynthesis of cofactors,Folate biosynthesis,One carbon pool by folate
b0049	CIDm00000925	8	6	15	90	NA	diphosphopyridine nucleotide	apaH; diadenosine tetraphosphatase	Purine metabolism
b0049	CIDm00000773	2	7	5	35	NA	histidine	apaH; diadenosine tetraphosphatase	Purine metabolism
b0049	CIDm00001182	1	5	14	70	NA	L-valine	apaH; diadenosine tetraphosphatase	Purine metabolism
b0049	CIDm00002891	1	5	3	15	NA	cobalt	apaH; diadenosine tetraphosphatase	Purine metabolism
b0049	CIDm00000738	1	6	2	12	NA	glutamine	apaH; diadenosine tetraphosphatase	Purine metabolism
b0049	CIDm00000716	1	5	3	15	NA	fructose	apaH; diadenosine tetraphosphatase	Purine metabolism
b0049	CIDm00000899	1	5	2	10	NA	chitin	apaH; diadenosine tetraphosphatase	Purine metabolism
b0049	CIDm00000971	1	5	2	10	NA	oxalic acid	apaH; diadenosine tetraphosphatase	Purine metabolism
b0049	CIDm00000617	1	5	18	90	NA	D-serine	apaH; diadenosine tetraphosphatase	Purine metabolism
b0049	CIDm00000621	1	6	2	12	NA	Poly(dA	apaH; diadenosine tetraphosphatase	Purine metabolism
b0049	CIDm00000646	3	7	10	70	NA	deoxy-GTP	apaH; diadenosine tetraphosphatase	Purine metabolism
b0049	CIDm00000206	2	6	9	54	NA	glucose	apaH; diadenosine tetraphosphatase	Purine metabolism
b0049	CIDm00000051	2	5	2	10	NA	ketoglutarate	apaH; diadenosine tetraphosphatase	Purine metabolism
b0049	CIDm00001134	2	5	10	50	NA	thymidine	apaH; diadenosine tetraphosphatase	Purine metabolism
b0049	CIDm00000525	1	5	4	20	NA	malate	apaH; diadenosine tetraphosphatase	Purine metabolism
b0049	CIDm00000745	1	5	8	40	NA	reduced glutathione	apaH; diadenosine tetraphosphatase	Purine metabolism
b0049	CIDm00001158	1	5	2	10	NA	uridine diphosphate	apaH; diadenosine tetraphosphatase	Purine metabolism
b0049	CIDm00000232	2	5	3	15	NA	arginine	apaH; diadenosine tetraphosphatase	Purine metabolism
b0049	CIDm00001110	4	5	12	60	NA	succinate	apaH; diadenosine tetraphosphatase	Purine metabolism
b0049	CIDm00000761	3	6	3	18	NA	guanylate	apaH; diadenosine tetraphosphatase	Purine metabolism
b0049	CIDm00000290	1	5	2	10	NA	cytidine 5'-diphosphate	apaH; diadenosine tetraphosphatase	Purine metabolism
b0049	CIDm00000191	1	5	11	55	163	adenosine	apaH; diadenosine tetraphosphatase	Purine metabolism
b0049	CIDm00000314	3	5	3	15	NA	poly-C	apaH; diadenosine tetraphosphatase	Purine metabolism
b0049	CIDm00000317	3	5	4	20	600	coenzyme A	apaH; diadenosine tetraphosphatase	Purine metabolism
b0049	CIDm00000994	1	5	3	15	242	phenylalanine	apaH; diadenosine tetraphosphatase	Purine metabolism
b0053	CIDm00000867	1	5	4	20	NA	malonate	Chaperone SurA (Peptidyl-prolyl cis-trans isomerase SurA) (PPIase SurA) (EC 5.2.1.8) (Rotamase SurA) (Survival protein A)	NA
b0053	CIDm00000617	1	5	16	80	NA	D-serine	Chaperone SurA (Peptidyl-prolyl cis-trans isomerase SurA) (PPIase SurA) (EC 5.2.1.8) (Rotamase SurA) (Survival protein A)	NA
b0060	CIDm00000238	3	5	4	20	753	MgATP	DNA polymerase II (Pol II) (EC 2.7.7.7)	NA
b0073	CIDm00000745	1	5	2	10	NA	reduced glutathione	leuB; 3-isopropylmalate dehydrogenase, NAD(+)-dependent	Biosynthesis of secondary metabolites,C5-Branched dibasic acid metabolism,2-Oxocarboxylic acid metabolism,Biosynthesis of amino acids,Valine, leucine and isoleucine biosynthesis
b0073	CIDm00000238	3	5	6	30	693	MgATP	leuB; 3-isopropylmalate dehydrogenase, NAD(+)-dependent	Biosynthesis of secondary metabolites,C5-Branched dibasic acid metabolism,2-Oxocarboxylic acid metabolism,Biosynthesis of amino acids,Valine, leucine and isoleucine biosynthesis
b0073	CIDm00000703	1	5	3	15	681	flavin adenine dinucleotide	leuB; 3-isopropylmalate dehydrogenase, NAD(+)-dependent	Biosynthesis of secondary metabolites,C5-Branched dibasic acid metabolism,2-Oxocarboxylic acid metabolism,Biosynthesis of amino acids,Valine, leucine and isoleucine biosynthesis
b0073	CIDm00002891	1	5	3	15	235	cobalt	leuB; 3-isopropylmalate dehydrogenase, NAD(+)-dependent	Biosynthesis of secondary metabolites,C5-Branched dibasic acid metabolism,2-Oxocarboxylic acid metabolism,Biosynthesis of amino acids,Valine, leucine and isoleucine biosynthesis
b0073	CIDm00000197	3	5	17	85	631	MgADP	leuB; 3-isopropylmalate dehydrogenase, NAD(+)-dependent	Biosynthesis of secondary metabolites,C5-Branched dibasic acid metabolism,2-Oxocarboxylic acid metabolism,Biosynthesis of amino acids,Valine, leucine and isoleucine biosynthesis
b0073	CIDm00000867	1	5	5	25	NA	malonate	leuB; 3-isopropylmalate dehydrogenase, NAD(+)-dependent	Biosynthesis of secondary metabolites,C5-Branched dibasic acid metabolism,2-Oxocarboxylic acid metabolism,Biosynthesis of amino acids,Valine, leucine and isoleucine biosynthesis
b0073	CIDm00000206	1	5	2	10	NA	glucose	leuB; 3-isopropylmalate dehydrogenase, NAD(+)-dependent	Biosynthesis of secondary metabolites,C5-Branched dibasic acid metabolism,2-Oxocarboxylic acid metabolism,Biosynthesis of amino acids,Valine, leucine and isoleucine biosynthesis
b0074	CIDm00000224	1	5	2	10	185	adenosine monophosphate	leuA; 2-isopropylmalate synthase	Pyruvate metabolism,Biosynthesis of secondary metabolites,2-Oxocarboxylic acid metabolism,Biosynthesis of amino acids,Valine, leucine and isoleucine biosynthesis
b0074	CIDm00000611	2	5	13	65	192	glutamic acid	leuA; 2-isopropylmalate synthase	Pyruvate metabolism,Biosynthesis of secondary metabolites,2-Oxocarboxylic acid metabolism,Biosynthesis of amino acids,Valine, leucine and isoleucine biosynthesis
b0074	CIDm00000274	1	5	7	35	157	cAMP	leuA; 2-isopropylmalate synthase	Pyruvate metabolism,Biosynthesis of secondary metabolites,2-Oxocarboxylic acid metabolism,Biosynthesis of amino acids,Valine, leucine and isoleucine biosynthesis
b0074	CIDm00000929	2	5	5	25	NA	nicotinamide adenine dinucleotide phosphate	leuA; 2-isopropylmalate synthase	Pyruvate metabolism,Biosynthesis of secondary metabolites,2-Oxocarboxylic acid metabolism,Biosynthesis of amino acids,Valine, leucine and isoleucine biosynthesis
b0074	CIDm00000197	1	5	3	15	NA	MgADP	leuA; 2-isopropylmalate synthase	Pyruvate metabolism,Biosynthesis of secondary metabolites,2-Oxocarboxylic acid metabolism,Biosynthesis of amino acids,Valine, leucine and isoleucine biosynthesis
b0074	CIDm00000232	1	5	4	20	NA	arginine	leuA; 2-isopropylmalate synthase	Pyruvate metabolism,Biosynthesis of secondary metabolites,2-Oxocarboxylic acid metabolism,Biosynthesis of amino acids,Valine, leucine and isoleucine biosynthesis
b0074	CIDm00000614	1	5	3	15	NA	3H-proline	leuA; 2-isopropylmalate synthase	Pyruvate metabolism,Biosynthesis of secondary metabolites,2-Oxocarboxylic acid metabolism,Biosynthesis of amino acids,Valine, leucine and isoleucine biosynthesis
b0074	CIDm00000525	1	5	3	15	NA	malate	leuA; 2-isopropylmalate synthase	Pyruvate metabolism,Biosynthesis of secondary metabolites,2-Oxocarboxylic acid metabolism,Biosynthesis of amino acids,Valine, leucine and isoleucine biosynthesis
b0074	CIDm00006272	1	5	3	15	NA	3-iodotyrosine	leuA; 2-isopropylmalate synthase	Pyruvate metabolism,Biosynthesis of secondary metabolites,2-Oxocarboxylic acid metabolism,Biosynthesis of amino acids,Valine, leucine and isoleucine biosynthesis
b0095	CIDm00000224	1	5	6	30	NA	adenosine monophosphate	Cell division protein FtsZ	NA
b0095	CIDm00000197	1	5	6	30	NA	MgADP	Cell division protein FtsZ	NA
b0095	CIDm00000867	1	5	7	35	NA	malonate	Cell division protein FtsZ	NA
b0099	CIDm00001134	2	5	10	50	NA	thymidine	8-oxo-dGTP diphosphatase (8-oxo-dGTPase) (EC 3.6.1.55) (7,8-dihydro-8-oxoguanine-triphosphatase) (Mutator protein MutT) (dGTP pyrophosphohydrolase)	NA
b0099	CIDm00000314	2	5	3	15	513	poly-C	8-oxo-dGTP diphosphatase (8-oxo-dGTPase) (EC 3.6.1.55) (7,8-dihydro-8-oxoguanine-triphosphatase) (Mutator protein MutT) (dGTP pyrophosphohydrolase)	NA
b0099	CIDm00000051	2	5	2	10	NA	ketoglutarate	8-oxo-dGTP diphosphatase (8-oxo-dGTPase) (EC 3.6.1.55) (7,8-dihydro-8-oxoguanine-triphosphatase) (Mutator protein MutT) (dGTP pyrophosphohydrolase)	NA
b0099	CIDm00001110	2	5	12	60	160	succinate	8-oxo-dGTP diphosphatase (8-oxo-dGTPase) (EC 3.6.1.55) (7,8-dihydro-8-oxoguanine-triphosphatase) (Mutator protein MutT) (dGTP pyrophosphohydrolase)	NA
b0099	CIDm00000730	8	6	7	42	NA	guanosine diphosphate	8-oxo-dGTP diphosphatase (8-oxo-dGTPase) (EC 3.6.1.55) (7,8-dihydro-8-oxoguanine-triphosphatase) (Mutator protein MutT) (dGTP pyrophosphohydrolase)	NA
b0099	CIDm00000925	4	5	17	85	NA	diphosphopyridine nucleotide	8-oxo-dGTP diphosphatase (8-oxo-dGTPase) (EC 3.6.1.55) (7,8-dihydro-8-oxoguanine-triphosphatase) (Mutator protein MutT) (dGTP pyrophosphohydrolase)	NA
b0099	CIDm00000867	4	5	20	100	NA	malonate	8-oxo-dGTP diphosphatase (8-oxo-dGTPase) (EC 3.6.1.55) (7,8-dihydro-8-oxoguanine-triphosphatase) (Mutator protein MutT) (dGTP pyrophosphohydrolase)	NA
b0099	CIDm00000206	1	6	9	54	NA	glucose	8-oxo-dGTP diphosphatase (8-oxo-dGTPase) (EC 3.6.1.55) (7,8-dihydro-8-oxoguanine-triphosphatase) (Mutator protein MutT) (dGTP pyrophosphohydrolase)	NA
b0099	CIDm00000290	1	5	2	10	NA	cytidine 5'-diphosphate	8-oxo-dGTP diphosphatase (8-oxo-dGTPase) (EC 3.6.1.55) (7,8-dihydro-8-oxoguanine-triphosphatase) (Mutator protein MutT) (dGTP pyrophosphohydrolase)	NA
b0099	CIDm00000621	1	6	2	12	NA	Poly(dA	8-oxo-dGTP diphosphatase (8-oxo-dGTPase) (EC 3.6.1.55) (7,8-dihydro-8-oxoguanine-triphosphatase) (Mutator protein MutT) (dGTP pyrophosphohydrolase)	NA
b0099	CIDm00000994	1	5	3	15	NA	phenylalanine	8-oxo-dGTP diphosphatase (8-oxo-dGTPase) (EC 3.6.1.55) (7,8-dihydro-8-oxoguanine-triphosphatase) (Mutator protein MutT) (dGTP pyrophosphohydrolase)	NA
b0099	CIDm00000645	1	5	3	15	623	dGMP	8-oxo-dGTP diphosphatase (8-oxo-dGTPase) (EC 3.6.1.55) (7,8-dihydro-8-oxoguanine-triphosphatase) (Mutator protein MutT) (dGTP pyrophosphohydrolase)	NA
b0099	CIDm00000593	1	5	8	40	NA	ara-CTP	8-oxo-dGTP diphosphatase (8-oxo-dGTPase) (EC 3.6.1.55) (7,8-dihydro-8-oxoguanine-triphosphatase) (Mutator protein MutT) (dGTP pyrophosphohydrolase)	NA
b0099	CIDm00000191	1	5	11	55	167	adenosine	8-oxo-dGTP diphosphatase (8-oxo-dGTPase) (EC 3.6.1.55) (7,8-dihydro-8-oxoguanine-triphosphatase) (Mutator protein MutT) (dGTP pyrophosphohydrolase)	NA
b0099	CIDm00000899	1	5	2	10	NA	chitin	8-oxo-dGTP diphosphatase (8-oxo-dGTPase) (EC 3.6.1.55) (7,8-dihydro-8-oxoguanine-triphosphatase) (Mutator protein MutT) (dGTP pyrophosphohydrolase)	NA
b0099	CIDm00001158	1	5	2	10	NA	uridine diphosphate	8-oxo-dGTP diphosphatase (8-oxo-dGTPase) (EC 3.6.1.55) (7,8-dihydro-8-oxoguanine-triphosphatase) (Mutator protein MutT) (dGTP pyrophosphohydrolase)	NA
b0099	CIDm00000611	1	5	16	80	174	glutamic acid	8-oxo-dGTP diphosphatase (8-oxo-dGTPase) (EC 3.6.1.55) (7,8-dihydro-8-oxoguanine-triphosphatase) (Mutator protein MutT) (dGTP pyrophosphohydrolase)	NA
b0099	CIDm00000622	1	6	4	24	462	dATP	8-oxo-dGTP diphosphatase (8-oxo-dGTPase) (EC 3.6.1.55) (7,8-dihydro-8-oxoguanine-triphosphatase) (Mutator protein MutT) (dGTP pyrophosphohydrolase)	NA
b0099	CIDm00000317	1	5	3	15	NA	coenzyme A	8-oxo-dGTP diphosphatase (8-oxo-dGTPase) (EC 3.6.1.55) (7,8-dihydro-8-oxoguanine-triphosphatase) (Mutator protein MutT) (dGTP pyrophosphohydrolase)	NA
b0104	CIDm00000197	2	5	4	20	176	MgADP	guaC; GMP reductase	Purine metabolism
b0104	CIDm00000224	2	5	3	15	865	adenosine monophosphate	guaC; GMP reductase	Purine metabolism
b0104	CIDm00000311	1	5	2	10	NA	citric acid	guaC; GMP reductase	Purine metabolism
b0104	CIDm00000593	1	5	2	10	171	ara-CTP	guaC; GMP reductase	Purine metabolism
b0104	CIDm00001079	1	5	2	10	NA	S-adenosylmethionine	guaC; GMP reductase	Purine metabolism
b0115	CIDm00000867	1	5	3	15	158	malonate	aceF; pyruvate dehydrogenase, dihydrolipoyltransacetylase component E2	Citrate cycle (TCA cycle),Pyruvate metabolism,Carbon metabolism,Microbial metabolism in diverse environments,Glycolysis / Gluconeogenesis,Biosynthesis of secondary metabolites
b0115	CIDm00000925	1	5	3	15	971	diphosphopyridine nucleotide	aceF; pyruvate dehydrogenase, dihydrolipoyltransacetylase component E2	Citrate cycle (TCA cycle),Pyruvate metabolism,Carbon metabolism,Microbial metabolism in diverse environments,Glycolysis / Gluconeogenesis,Biosynthesis of secondary metabolites
b0115	CIDm00000710	1	5	29	145	NA	flavin mononucleotide	aceF; pyruvate dehydrogenase, dihydrolipoyltransacetylase component E2	Citrate cycle (TCA cycle),Pyruvate metabolism,Carbon metabolism,Microbial metabolism in diverse environments,Glycolysis / Gluconeogenesis,Biosynthesis of secondary metabolites
b0115	CIDm00000224	1	5	3	15	156	adenosine monophosphate	aceF; pyruvate dehydrogenase, dihydrolipoyltransacetylase component E2	Citrate cycle (TCA cycle),Pyruvate metabolism,Carbon metabolism,Microbial metabolism in diverse environments,Glycolysis / Gluconeogenesis,Biosynthesis of secondary metabolites
b0116	CIDm00000867	1	6	12	72	NA	malonate	lpd; dihydrolipoyl dehydrogenase; E3 component of pyruvate and 2-oxoglutarate dehydrogenases complexes; glycine cleavage system L protein; dihydrolipoamide dehydrogenase	Citrate cycle (TCA cycle),Pyruvate metabolism,Propanoate metabolism,Carbon metabolism,Lysine degradation,Tryptophan metabolism,Microbial metabolism in diverse environments,Biosynthesis of cofactors,Glyoxylate and dicarboxylate metabolism,Glycolysis / Gluconeogenesis,Biosynthesis of secondary metabolites,Valine, leucine and isoleucine degradation,Glycine, serine and threonine metabolism
b0116	CIDm00000710	1	5	2	10	NA	flavin mononucleotide	lpd; dihydrolipoyl dehydrogenase; E3 component of pyruvate and 2-oxoglutarate dehydrogenases complexes; glycine cleavage system L protein; dihydrolipoamide dehydrogenase	Citrate cycle (TCA cycle),Pyruvate metabolism,Propanoate metabolism,Carbon metabolism,Lysine degradation,Tryptophan metabolism,Microbial metabolism in diverse environments,Biosynthesis of cofactors,Glyoxylate and dicarboxylate metabolism,Glycolysis / Gluconeogenesis,Biosynthesis of secondary metabolites,Valine, leucine and isoleucine degradation,Glycine, serine and threonine metabolism
b0116	CIDm00000929	4	6	4	24	959	nicotinamide adenine dinucleotide phosphate	lpd; dihydrolipoyl dehydrogenase; E3 component of pyruvate and 2-oxoglutarate dehydrogenases complexes; glycine cleavage system L protein; dihydrolipoamide dehydrogenase	Citrate cycle (TCA cycle),Pyruvate metabolism,Propanoate metabolism,Carbon metabolism,Lysine degradation,Tryptophan metabolism,Microbial metabolism in diverse environments,Biosynthesis of cofactors,Glyoxylate and dicarboxylate metabolism,Glycolysis / Gluconeogenesis,Biosynthesis of secondary metabolites,Valine, leucine and isoleucine degradation,Glycine, serine and threonine metabolism
b0123	CIDm00000611	1	5	2	10	NA	glutamic acid	NA	NA
b0123	CIDm00000197	1	5	8	40	NA	MgADP	NA	NA
b0142	CIDm00001158	1	5	2	10	NA	uridine diphosphate	folK; 2-amino-4-hydroxy-6-hydroxymethyldihyropteridine pyrophosphokinase	Biosynthesis of cofactors,Folate biosynthesis
b0142	CIDm00001134	1	5	9	45	158	thymidine	folK; 2-amino-4-hydroxy-6-hydroxymethyldihyropteridine pyrophosphokinase	Biosynthesis of cofactors,Folate biosynthesis
b0142	CIDm00000290	1	5	2	10	NA	cytidine 5'-diphosphate	folK; 2-amino-4-hydroxy-6-hydroxymethyldihyropteridine pyrophosphokinase	Biosynthesis of cofactors,Folate biosynthesis
b0142	CIDm00000867	1	5	8	40	NA	malonate	folK; 2-amino-4-hydroxy-6-hydroxymethyldihyropteridine pyrophosphokinase	Biosynthesis of cofactors,Folate biosynthesis
b0142	CIDm00000593	1	5	8	40	NA	ara-CTP	folK; 2-amino-4-hydroxy-6-hydroxymethyldihyropteridine pyrophosphokinase	Biosynthesis of cofactors,Folate biosynthesis
b0142	CIDm00000311	1	5	28	140	NA	citric acid	folK; 2-amino-4-hydroxy-6-hydroxymethyldihyropteridine pyrophosphokinase	Biosynthesis of cofactors,Folate biosynthesis
b0142	CIDm00001110	1	5	3	15	NA	succinate	folK; 2-amino-4-hydroxy-6-hydroxymethyldihyropteridine pyrophosphokinase	Biosynthesis of cofactors,Folate biosynthesis
b0142	CIDm00000314	1	5	3	15	NA	poly-C	folK; 2-amino-4-hydroxy-6-hydroxymethyldihyropteridine pyrophosphokinase	Biosynthesis of cofactors,Folate biosynthesis
b0142	CIDm00000762	1	5	15	75	334	guanosine triphosphate	folK; 2-amino-4-hydroxy-6-hydroxymethyldihyropteridine pyrophosphokinase	Biosynthesis of cofactors,Folate biosynthesis
b0142	CIDm00000317	1	5	3	15	174	coenzyme A	folK; 2-amino-4-hydroxy-6-hydroxymethyldihyropteridine pyrophosphokinase	Biosynthesis of cofactors,Folate biosynthesis
b0142	CIDm00000925	1	5	6	30	NA	diphosphopyridine nucleotide	folK; 2-amino-4-hydroxy-6-hydroxymethyldihyropteridine pyrophosphokinase	Biosynthesis of cofactors,Folate biosynthesis
b0144	CIDm00000238	1	5	2	10	963	MgATP	Glutamyl-Q tRNA(Asp) synthetase (Glu-Q-RSs) (EC 6.1.1.-)	NA
b0150	CIDm00000424	2	5	4	20	NA	aspartate	Ferrichrome outer membrane transporter/phage receptor (Ferric hydroxamate receptor) (Ferric hydroxamate uptake) (Ferrichrome-iron receptor)	NA
b0150	CIDm00001153	1	5	2	10	NA	tyrosine	Ferrichrome outer membrane transporter/phage receptor (Ferric hydroxamate receptor) (Ferric hydroxamate uptake) (Ferrichrome-iron receptor)	NA
b0150	CIDm00000840	1	5	2	10	NA	fucose	Ferrichrome outer membrane transporter/phage receptor (Ferric hydroxamate receptor) (Ferric hydroxamate uptake) (Ferrichrome-iron receptor)	NA
b0150	CIDm00000594	1	5	2	10	NA	cystein	Ferrichrome outer membrane transporter/phage receptor (Ferric hydroxamate receptor) (Ferric hydroxamate uptake) (Ferrichrome-iron receptor)	NA
b0150	CIDm00001182	1	5	2	10	NA	L-valine	Ferrichrome outer membrane transporter/phage receptor (Ferric hydroxamate receptor) (Ferric hydroxamate uptake) (Ferrichrome-iron receptor)	NA
b0150	CIDm00000232	1	5	2	10	200	arginine	Ferrichrome outer membrane transporter/phage receptor (Ferric hydroxamate receptor) (Ferric hydroxamate uptake) (Ferrichrome-iron receptor)	NA
b0150	CIDm00000867	1	5	2	10	NA	malonate	Ferrichrome outer membrane transporter/phage receptor (Ferric hydroxamate receptor) (Ferric hydroxamate uptake) (Ferrichrome-iron receptor)	NA
b0169	CIDm00000753	2	5	4	20	NA	glycerol	rpsB; 30S ribosomal subunit protein S2	Ribosome
b0194	CIDm00000611	1	5	2	10	725	glutamic acid	proS; prolyl-tRNA synthetase	Aminoacyl-tRNA biosynthesis
b0207	CIDm00000753	6	5	13	65	NA	glycerol	NA	NA
b0219	CIDm00000311	2	5	6	30	NA	citric acid	yafV; putative NAD(P)-binding C-N hydrolase family amidase	Alanine, aspartate and glutamate metabolism
b0219	CIDm00000929	2	5	7	35	589	nicotinamide adenine dinucleotide phosphate	yafV; putative NAD(P)-binding C-N hydrolase family amidase	Alanine, aspartate and glutamate metabolism
b0219	CIDm00000197	1	5	6	30	589	MgADP	yafV; putative NAD(P)-binding C-N hydrolase family amidase	Alanine, aspartate and glutamate metabolism
b0231	CIDm00000290	1	6	3	18	NA	cytidine 5'-diphosphate	NA	NA
b0231	CIDm00000191	1	6	3	18	200	adenosine	NA	NA
b0231	CIDm00000620	1	5	2	10	NA	dADP	NA	NA
b0231	CIDm00001158	1	6	3	18	NA	uridine diphosphate	NA	NA
b0231	CIDm00001115	1	5	2	10	NA	sucrose	NA	NA
b0231	CIDm00000197	1	6	3	18	NA	MgADP	NA	NA
b0234	CIDm00006272	1	5	3	15	NA	3-iodotyrosine	NA	NA
b0268	CIDm00001060	1	7	2	14	962	pyruvic acid	yagE; 2-keto-3-deoxy gluconate (KDG) aldolase; CP4-6 prophage	Pentose and glucuronate interconversions
b0304	CIDm00000703	3	5	15	75	794	flavin adenine dinucleotide	NA	NA
b0304	CIDm00000929	1	5	2	10	609	nicotinamide adenine dinucleotide phosphate	NA	NA
b0311	CIDm00001115	1	5	7	35	153	sucrose	betA; choline dehydrogenase, a flavoprotein	Glycine, serine and threonine metabolism
b0312	CIDm00000525	2	5	5	25	NA	malate	betB; betaine aldehyde dehydrogenase, NAD-dependent	Glycine, serine and threonine metabolism
b0312	CIDm00000911	1	5	2	10	NA	fMet	betB; betaine aldehyde dehydrogenase, NAD-dependent	Glycine, serine and threonine metabolism
b0312	CIDm00000238	11	5	28	140	607	MgATP	betB; betaine aldehyde dehydrogenase, NAD-dependent	Glycine, serine and threonine metabolism
b0312	CIDm00000710	1	5	2	10	NA	flavin mononucleotide	betB; betaine aldehyde dehydrogenase, NAD-dependent	Glycine, serine and threonine metabolism
b0312	CIDm00011005	1	5	2	10	NA	myristic acid	betB; betaine aldehyde dehydrogenase, NAD-dependent	Glycine, serine and threonine metabolism
b0312	CIDm00000738	1	6	2	12	NA	glutamine	betB; betaine aldehyde dehydrogenase, NAD-dependent	Glycine, serine and threonine metabolism
b0312	CIDm00000971	1	5	2	10	NA	oxalic acid	betB; betaine aldehyde dehydrogenase, NAD-dependent	Glycine, serine and threonine metabolism
b0312	CIDm00000929	14	18	2	36	881	nicotinamide adenine dinucleotide phosphate	betB; betaine aldehyde dehydrogenase, NAD-dependent	Glycine, serine and threonine metabolism
b0312	CIDm00000773	2	5	6	30	NA	histidine	betB; betaine aldehyde dehydrogenase, NAD-dependent	Glycine, serine and threonine metabolism
b0312	CIDm00000745	1	5	8	40	NA	reduced glutathione	betB; betaine aldehyde dehydrogenase, NAD-dependent	Glycine, serine and threonine metabolism
b0315	CIDm00000295	2	10	3	30	NA	cyclic GMP	NA	NA
b0315	CIDm00000985	4	10	5	50	NA	palmitate	NA	NA
b0315	CIDm00000317	1	5	5	25	NA	coenzyme A	NA	NA
b0315	CIDm00000971	1	5	3	15	NA	oxalic acid	NA	NA
b0315	CIDm00000925	1	5	2	10	NA	diphosphopyridine nucleotide	NA	NA
b0315	CIDm00000867	3	6	3	18	NA	malonate	NA	NA
b0315	CIDm00000424	1	6	2	12	NA	aspartate	NA	NA
b0318	CIDm00000762	1	5	3	15	590	guanosine triphosphate	Putative ankyrin repeat protein YahD	NA
b0318	CIDm00000593	1	5	3	15	NA	ara-CTP	Putative ankyrin repeat protein YahD	NA
b0318	CIDm00000311	1	5	2	10	NA	citric acid	Putative ankyrin repeat protein YahD	NA
b0318	CIDm00000206	1	5	5	25	350	glucose	Putative ankyrin repeat protein YahD	NA
b0318	CIDm00000224	1	5	3	15	NA	adenosine monophosphate	Putative ankyrin repeat protein YahD	NA
b0318	CIDm00000290	1	5	2	10	NA	cytidine 5'-diphosphate	Putative ankyrin repeat protein YahD	NA
b0333	CIDm00000224	1	5	12	60	915	adenosine monophosphate	prpC; 2-methylcitrate synthase	Propanoate metabolism
b0333	CIDm00000730	1	5	4	20	NA	guanosine diphosphate	prpC; 2-methylcitrate synthase	Propanoate metabolism
b0333	CIDm00000970	1	6	2	12	988	oxaloacetate	prpC; 2-methylcitrate synthase	Propanoate metabolism
b0333	CIDm00000925	2	5	12	60	958	diphosphopyridine nucleotide	prpC; 2-methylcitrate synthase	Propanoate metabolism
b0335	CIDm00000197	1	5	3	15	NA	MgADP	prpE; propionate--CoA ligase	Propanoate metabolism
b0342	CIDm00000730	1	5	7	35	NA	guanosine diphosphate	NA	NA
b0349	CIDm00001060	1	7	2	14	NA	pyruvic acid	mhpC; 2-hydroxy-6-ketonona-2,4-dienedioic acid hydrolase	Phenylalanine metabolism,Microbial metabolism in diverse environments,Degradation of aromatic compounds
b0351	CIDm00000525	1	5	3	15	325	malate	mhpF; acetaldehyde-CoA dehydrogenase II, NAD-binding	Butanoate metabolism,Phenylalanine metabolism,Pyruvate metabolism,Benzoate degradation,Microbial metabolism in diverse environments,Degradation of aromatic compounds
b0352	CIDm00000232	1	5	4	20	NA	arginine	mhpE; 4-hyroxy-2-oxovalerate 4-hydroxy-2-oxopentanoic acid aldolase, class I	Phenylalanine metabolism,Benzoate degradation,Microbial metabolism in diverse environments,Degradation of aromatic compounds
b0352	CIDm00000224	1	5	2	10	185	adenosine monophosphate	mhpE; 4-hyroxy-2-oxovalerate 4-hydroxy-2-oxopentanoic acid aldolase, class I	Phenylalanine metabolism,Benzoate degradation,Microbial metabolism in diverse environments,Degradation of aromatic compounds
b0352	CIDm00000929	2	5	5	25	NA	nicotinamide adenine dinucleotide phosphate	mhpE; 4-hyroxy-2-oxovalerate 4-hydroxy-2-oxopentanoic acid aldolase, class I	Phenylalanine metabolism,Benzoate degradation,Microbial metabolism in diverse environments,Degradation of aromatic compounds
b0352	CIDm00000197	1	5	3	15	NA	MgADP	mhpE; 4-hyroxy-2-oxovalerate 4-hydroxy-2-oxopentanoic acid aldolase, class I	Phenylalanine metabolism,Benzoate degradation,Microbial metabolism in diverse environments,Degradation of aromatic compounds
b0352	CIDm00006272	1	5	3	15	NA	3-iodotyrosine	mhpE; 4-hyroxy-2-oxovalerate 4-hydroxy-2-oxopentanoic acid aldolase, class I	Phenylalanine metabolism,Benzoate degradation,Microbial metabolism in diverse environments,Degradation of aromatic compounds
b0352	CIDm00000614	1	5	3	15	NA	3H-proline	mhpE; 4-hyroxy-2-oxovalerate 4-hydroxy-2-oxopentanoic acid aldolase, class I	Phenylalanine metabolism,Benzoate degradation,Microbial metabolism in diverse environments,Degradation of aromatic compounds
b0352	CIDm00000274	1	5	7	35	NA	cAMP	mhpE; 4-hyroxy-2-oxovalerate 4-hydroxy-2-oxopentanoic acid aldolase, class I	Phenylalanine metabolism,Benzoate degradation,Microbial metabolism in diverse environments,Degradation of aromatic compounds
b0352	CIDm00000611	2	5	13	65	NA	glutamic acid	mhpE; 4-hyroxy-2-oxovalerate 4-hydroxy-2-oxopentanoic acid aldolase, class I	Phenylalanine metabolism,Benzoate degradation,Microbial metabolism in diverse environments,Degradation of aromatic compounds
b0352	CIDm00000525	1	5	3	15	NA	malate	mhpE; 4-hyroxy-2-oxovalerate 4-hydroxy-2-oxopentanoic acid aldolase, class I	Phenylalanine metabolism,Benzoate degradation,Microbial metabolism in diverse environments,Degradation of aromatic compounds
b0385	CIDm00000424	1	6	2	12	193	aspartate	yaiC; diguanylate cyclase, cellulose regualtor	Biofilm formation - Escherichia coli
b0385	CIDm00000971	1	5	3	15	197	oxalic acid	yaiC; diguanylate cyclase, cellulose regualtor	Biofilm formation - Escherichia coli
b0385	CIDm00000867	3	6	3	18	NA	malonate	yaiC; diguanylate cyclase, cellulose regualtor	Biofilm formation - Escherichia coli
b0385	CIDm00000295	1	5	4	20	NA	cyclic GMP	yaiC; diguanylate cyclase, cellulose regualtor	Biofilm formation - Escherichia coli
b0385	CIDm00000985	3	10	5	50	NA	palmitate	yaiC; diguanylate cyclase, cellulose regualtor	Biofilm formation - Escherichia coli
b0385	CIDm00000925	1	5	2	10	NA	diphosphopyridine nucleotide	yaiC; diguanylate cyclase, cellulose regualtor	Biofilm formation - Escherichia coli
b0385	CIDm00000761	1	10	3	30	286	guanylate	yaiC; diguanylate cyclase, cellulose regualtor	Biofilm formation - Escherichia coli
b0385	CIDm00000317	1	5	5	25	NA	coenzyme A	yaiC; diguanylate cyclase, cellulose regualtor	Biofilm formation - Escherichia coli
b0386	CIDm00000109	1	5	3	15	NA	L-CSA	proC; pyrroline-5-carboxylate reductase, NAD(P)-binding	Arginine and proline metabolism,Biosynthesis of secondary metabolites,Biosynthesis of amino acids
b0386	CIDm00001182	1	5	3	15	NA	L-valine	proC; pyrroline-5-carboxylate reductase, NAD(P)-binding	Arginine and proline metabolism,Biosynthesis of secondary metabolites,Biosynthesis of amino acids
b0386	CIDm00000743	1	5	3	15	NA	acetate, propionate	proC; pyrroline-5-carboxylate reductase, NAD(P)-binding	Arginine and proline metabolism,Biosynthesis of secondary metabolites,Biosynthesis of amino acids
b0386	CIDm00000867	1	5	3	15	NA	malonate	proC; pyrroline-5-carboxylate reductase, NAD(P)-binding	Arginine and proline metabolism,Biosynthesis of secondary metabolites,Biosynthesis of amino acids
b0386	CIDm00000703	1	5	3	15	NA	flavin adenine dinucleotide	proC; pyrroline-5-carboxylate reductase, NAD(P)-binding	Arginine and proline metabolism,Biosynthesis of secondary metabolites,Biosynthesis of amino acids
b0386	CIDm00000197	1	5	3	15	NA	MgADP	proC; pyrroline-5-carboxylate reductase, NAD(P)-binding	Arginine and proline metabolism,Biosynthesis of secondary metabolites,Biosynthesis of amino acids
b0386	CIDm00000617	1	5	3	15	NA	D-serine	proC; pyrroline-5-carboxylate reductase, NAD(P)-binding	Arginine and proline metabolism,Biosynthesis of secondary metabolites,Biosynthesis of amino acids
b0386	CIDm00000602	1	5	3	15	NA	alanine	proC; pyrroline-5-carboxylate reductase, NAD(P)-binding	Arginine and proline metabolism,Biosynthesis of secondary metabolites,Biosynthesis of amino acids
b0386	CIDm00001110	1	5	3	15	NA	succinate	proC; pyrroline-5-carboxylate reductase, NAD(P)-binding	Arginine and proline metabolism,Biosynthesis of secondary metabolites,Biosynthesis of amino acids
b0386	CIDm00000311	1	5	3	15	NA	citric acid	proC; pyrroline-5-carboxylate reductase, NAD(P)-binding	Arginine and proline metabolism,Biosynthesis of secondary metabolites,Biosynthesis of amino acids
b0386	CIDm00001112	1	5	3	15	252	succinic semialdehyde	proC; pyrroline-5-carboxylate reductase, NAD(P)-binding	Arginine and proline metabolism,Biosynthesis of secondary metabolites,Biosynthesis of amino acids
b0386	CIDm00000612	1	5	3	15	NA	lactate	proC; pyrroline-5-carboxylate reductase, NAD(P)-binding	Arginine and proline metabolism,Biosynthesis of secondary metabolites,Biosynthesis of amino acids
b0386	CIDm00000224	1	5	3	15	NA	adenosine monophosphate	proC; pyrroline-5-carboxylate reductase, NAD(P)-binding	Arginine and proline metabolism,Biosynthesis of secondary metabolites,Biosynthesis of amino acids
b0394	CIDm00000499	1	5	7	35	NA	pyroglutamate	mak; manno(fructo)kinase	Biosynthesis of secondary metabolites,Amino sugar and nucleotide sugar metabolism,Starch and sucrose metabolism,Fructose and mannose metabolism
b0394	CIDm00000238	1	5	5	25	967	MgATP	mak; manno(fructo)kinase	Biosynthesis of secondary metabolites,Amino sugar and nucleotide sugar metabolism,Starch and sucrose metabolism,Fructose and mannose metabolism
b0397	CIDm00000191	2	5	11	55	NA	adenosine	Nuclease SbcCD subunit C	NA
b0397	CIDm00001134	2	5	10	50	NA	thymidine	Nuclease SbcCD subunit C	NA
b0397	CIDm00000051	2	5	2	10	NA	ketoglutarate	Nuclease SbcCD subunit C	NA
b0397	CIDm00000762	1	5	14	70	NA	guanosine triphosphate	Nuclease SbcCD subunit C	NA
b0397	CIDm00000636	1	5	2	10	NA	deoxyadenosine	Nuclease SbcCD subunit C	NA
b0397	CIDm00000730	1	5	6	30	NA	guanosine diphosphate	Nuclease SbcCD subunit C	NA
b0397	CIDm00000840	1	5	3	15	NA	fucose	Nuclease SbcCD subunit C	NA
b0397	CIDm00000224	1	5	28	140	NA	adenosine monophosphate	Nuclease SbcCD subunit C	NA
b0397	CIDm00000206	1	5	5	25	NA	glucose	Nuclease SbcCD subunit C	NA
b0397	CIDm00000994	1	5	3	15	NA	phenylalanine	Nuclease SbcCD subunit C	NA
b0400	CIDm00000985	3	10	5	50	NA	palmitate	phoR; sensory histidine kinase in two-component regulatory system with PhoB	Two-component system
b0400	CIDm00000761	1	10	3	30	NA	guanylate	phoR; sensory histidine kinase in two-component regulatory system with PhoB	Two-component system
b0400	CIDm00000317	1	5	5	25	NA	coenzyme A	phoR; sensory histidine kinase in two-component regulatory system with PhoB	Two-component system
b0400	CIDm00000424	1	6	2	12	265	aspartate	phoR; sensory histidine kinase in two-component regulatory system with PhoB	Two-component system
b0400	CIDm00000867	3	6	3	18	NA	malonate	phoR; sensory histidine kinase in two-component regulatory system with PhoB	Two-component system
b0400	CIDm00000295	1	5	4	20	NA	cyclic GMP	phoR; sensory histidine kinase in two-component regulatory system with PhoB	Two-component system
b0400	CIDm00000925	1	5	2	10	NA	diphosphopyridine nucleotide	phoR; sensory histidine kinase in two-component regulatory system with PhoB	Two-component system
b0400	CIDm00000971	1	5	3	15	197	oxalic acid	phoR; sensory histidine kinase in two-component regulatory system with PhoB	Two-component system
b0403	CIDm00000197	1	5	8	40	216	MgADP	malZ; maltodextrin glucosidase	Biosynthesis of secondary metabolites,Starch and sucrose metabolism,Galactose metabolism
b0423	CIDm00000311	1	5	28	140	NA	citric acid	thiI; tRNA s(4)U8 sulfurtransferase	Biosynthesis of cofactors,Thiamine metabolism,Sulfur relay system
b0423	CIDm00001158	1	5	2	10	NA	uridine diphosphate	thiI; tRNA s(4)U8 sulfurtransferase	Biosynthesis of cofactors,Thiamine metabolism,Sulfur relay system
b0423	CIDm00000925	2	5	6	30	NA	diphosphopyridine nucleotide	thiI; tRNA s(4)U8 sulfurtransferase	Biosynthesis of cofactors,Thiamine metabolism,Sulfur relay system
b0423	CIDm00001110	1	5	3	15	NA	succinate	thiI; tRNA s(4)U8 sulfurtransferase	Biosynthesis of cofactors,Thiamine metabolism,Sulfur relay system
b0423	CIDm00000710	1	5	29	145	NA	flavin mononucleotide	thiI; tRNA s(4)U8 sulfurtransferase	Biosynthesis of cofactors,Thiamine metabolism,Sulfur relay system
b0423	CIDm00000867	2	5	8	40	NA	malonate	thiI; tRNA s(4)U8 sulfurtransferase	Biosynthesis of cofactors,Thiamine metabolism,Sulfur relay system
b0423	CIDm00000314	1	5	3	15	NA	poly-C	thiI; tRNA s(4)U8 sulfurtransferase	Biosynthesis of cofactors,Thiamine metabolism,Sulfur relay system
b0423	CIDm00001134	1	5	9	45	NA	thymidine	thiI; tRNA s(4)U8 sulfurtransferase	Biosynthesis of cofactors,Thiamine metabolism,Sulfur relay system
b0423	CIDm00000762	1	5	15	75	182	guanosine triphosphate	thiI; tRNA s(4)U8 sulfurtransferase	Biosynthesis of cofactors,Thiamine metabolism,Sulfur relay system
b0423	CIDm00000593	1	5	8	40	NA	ara-CTP	thiI; tRNA s(4)U8 sulfurtransferase	Biosynthesis of cofactors,Thiamine metabolism,Sulfur relay system
b0423	CIDm00000290	1	5	2	10	NA	cytidine 5'-diphosphate	thiI; tRNA s(4)U8 sulfurtransferase	Biosynthesis of cofactors,Thiamine metabolism,Sulfur relay system
b0423	CIDm00001132	1	6	2	12	175	thiamine pyrophosphate	thiI; tRNA s(4)U8 sulfurtransferase	Biosynthesis of cofactors,Thiamine metabolism,Sulfur relay system
b0441	CIDm00000617	1	5	16	80	NA	D-serine	NA	NA
b0441	CIDm00000867	1	5	4	20	NA	malonate	NA	NA
b0447	CIDm00000833	1	5	3	15	NA	citrulline	NA	NA
b0448	CIDm00000311	1	5	2	10	NA	citric acid	mdlA; putative multidrug ABC transporter ATPase	ABC transporters
b0448	CIDm00000840	1	5	3	15	NA	fucose	mdlA; putative multidrug ABC transporter ATPase	ABC transporters
b0448	CIDm00000993	1	5	9	45	NA	ribofuranoside	mdlA; putative multidrug ABC transporter ATPase	ABC transporters
b0448	CIDm00001115	1	5	8	40	NA	sucrose	mdlA; putative multidrug ABC transporter ATPase	ABC transporters
b0449	CIDm00000993	1	5	9	45	NA	ribofuranoside	mdlB; putative multidrug ABC transporter ATPase	ABC transporters
b0449	CIDm00000840	1	5	3	15	NA	fucose	mdlB; putative multidrug ABC transporter ATPase	ABC transporters
b0449	CIDm00000311	1	5	2	10	NA	citric acid	mdlB; putative multidrug ABC transporter ATPase	ABC transporters
b0449	CIDm00001115	1	5	8	40	NA	sucrose	mdlB; putative multidrug ABC transporter ATPase	ABC transporters
b0450	CIDm00000191	2	5	11	55	294	adenosine	Nitrogen regulatory protein P-II 2	NA
b0450	CIDm00000899	2	5	2	10	NA	chitin	Nitrogen regulatory protein P-II 2	NA
b0450	CIDm00001110	2	5	12	60	NA	succinate	Nitrogen regulatory protein P-II 2	NA
b0450	CIDm00000925	8	6	15	90	NA	diphosphopyridine nucleotide	Nitrogen regulatory protein P-II 2	NA
b0450	CIDm00000611	4	5	16	80	NA	glutamic acid	Nitrogen regulatory protein P-II 2	NA
b0450	CIDm00000593	4	6	7	42	NA	ara-CTP	Nitrogen regulatory protein P-II 2	NA
b0450	CIDm00000593	4	7	6	42	NA	ara-CTP	Nitrogen regulatory protein P-II 2	NA
b0450	CIDm00001134	3	5	10	50	NA	thymidine	Nitrogen regulatory protein P-II 2	NA
b0450	CIDm00000317	3	5	3	15	NA	coenzyme A	Nitrogen regulatory protein P-II 2	NA
b0450	CIDm00000762	3	6	13	78	NA	guanosine triphosphate	Nitrogen regulatory protein P-II 2	NA
b0450	CIDm00000994	1	5	3	15	NA	phenylalanine	Nitrogen regulatory protein P-II 2	NA
b0450	CIDm00001158	1	5	2	10	NA	uridine diphosphate	Nitrogen regulatory protein P-II 2	NA
b0450	CIDm00000971	1	5	2	10	NA	oxalic acid	Nitrogen regulatory protein P-II 2	NA
b0450	CIDm00000929	1	5	2	10	NA	nicotinamide adenine dinucleotide phosphate	Nitrogen regulatory protein P-II 2	NA
b0450	CIDm00011005	1	6	8	48	NA	myristic acid	Nitrogen regulatory protein P-II 2	NA
b0450	CIDm00000636	1	5	2	10	NA	deoxyadenosine	Nitrogen regulatory protein P-II 2	NA
b0450	CIDm00000716	1	5	3	15	NA	fructose	Nitrogen regulatory protein P-II 2	NA
b0450	CIDm00002891	1	5	3	15	NA	cobalt	Nitrogen regulatory protein P-II 2	NA
b0450	CIDm00000314	1	5	3	15	523	poly-C	Nitrogen regulatory protein P-II 2	NA
b0450	CIDm00000206	1	6	9	54	NA	glucose	Nitrogen regulatory protein P-II 2	NA
b0450	CIDm00000761	1	5	3	15	NA	guanylate	Nitrogen regulatory protein P-II 2	NA
b0450	CIDm00001198	1	5	2	10	NA	isocitrate	Nitrogen regulatory protein P-II 2	NA
b0450	CIDm00000773	1	5	6	30	213	histidine	Nitrogen regulatory protein P-II 2	NA
b0450	CIDm00000602	1	6	15	90	NA	alanine	Nitrogen regulatory protein P-II 2	NA
b0450	CIDm00000730	1	5	6	30	NA	guanosine diphosphate	Nitrogen regulatory protein P-II 2	NA
b0450	CIDm00000290	1	5	2	10	NA	cytidine 5'-diphosphate	Nitrogen regulatory protein P-II 2	NA
b0451	CIDm00000867	3	6	3	18	NA	malonate	Ammonia channel (Ammonia transporter)	NA
b0451	CIDm00000985	3	10	5	50	NA	palmitate	Ammonia channel (Ammonia transporter)	NA
b0451	CIDm00000761	1	10	3	30	NA	guanylate	Ammonia channel (Ammonia transporter)	NA
b0451	CIDm00000295	1	5	4	20	NA	cyclic GMP	Ammonia channel (Ammonia transporter)	NA
b0451	CIDm00000317	1	5	5	25	NA	coenzyme A	Ammonia channel (Ammonia transporter)	NA
b0451	CIDm00000424	1	6	2	12	NA	aspartate	Ammonia channel (Ammonia transporter)	NA
b0451	CIDm00000925	1	5	2	10	NA	diphosphopyridine nucleotide	Ammonia channel (Ammonia transporter)	NA
b0451	CIDm00000971	1	5	3	15	409	oxalic acid	Ammonia channel (Ammonia transporter)	NA
b0459	CIDm00000730	1	5	7	35	NA	guanosine diphosphate	NA	NA
b0473	CIDm00000295	1	5	4	20	181	cyclic GMP	Chaperone protein HtpG (Heat shock protein C62.5) (Heat shock protein HtpG) (High temperature protein G)	NA
b0473	CIDm00000867	1	5	3	15	153	malonate	Chaperone protein HtpG (Heat shock protein C62.5) (Heat shock protein HtpG) (High temperature protein G)	NA
b0474	CIDm00000730	2	5	3	15	972	guanosine diphosphate	adk; adenylate kinase	Purine metabolism,Biosynthesis of cofactors,Biosynthesis of secondary metabolites,Thiamine metabolism
b0474	CIDm00000703	1	5	3	15	NA	flavin adenine dinucleotide	adk; adenylate kinase	Purine metabolism,Biosynthesis of cofactors,Biosynthesis of secondary metabolites,Thiamine metabolism
b0474	CIDm00000925	2	5	6	30	NA	diphosphopyridine nucleotide	adk; adenylate kinase	Purine metabolism,Biosynthesis of cofactors,Biosynthesis of secondary metabolites,Thiamine metabolism
b0474	CIDm00000295	2	5	4	20	NA	cyclic GMP	adk; adenylate kinase	Purine metabolism,Biosynthesis of cofactors,Biosynthesis of secondary metabolites,Thiamine metabolism
b0474	CIDm00000644	1	5	2	10	722	dGDP	adk; adenylate kinase	Purine metabolism,Biosynthesis of cofactors,Biosynthesis of secondary metabolites,Thiamine metabolism
b0474	CIDm00000990	1	5	2	10	NA	3'-phosphoadenosine 5'-phosphosulfate	adk; adenylate kinase	Purine metabolism,Biosynthesis of cofactors,Biosynthesis of secondary metabolites,Thiamine metabolism
b0474	CIDm00000317	2	5	3	15	NA	coenzyme A	adk; adenylate kinase	Purine metabolism,Biosynthesis of cofactors,Biosynthesis of secondary metabolites,Thiamine metabolism
b0474	CIDm00000645	1	5	2	10	NA	dGMP	adk; adenylate kinase	Purine metabolism,Biosynthesis of cofactors,Biosynthesis of secondary metabolites,Thiamine metabolism
b0474	CIDm00001110	2	5	3	15	NA	succinate	adk; adenylate kinase	Purine metabolism,Biosynthesis of cofactors,Biosynthesis of secondary metabolites,Thiamine metabolism
b0474	CIDm00000611	1	5	5	25	NA	glutamic acid	adk; adenylate kinase	Purine metabolism,Biosynthesis of cofactors,Biosynthesis of secondary metabolites,Thiamine metabolism
b0474	CIDm00000716	2	5	3	15	162	fructose	adk; adenylate kinase	Purine metabolism,Biosynthesis of cofactors,Biosynthesis of secondary metabolites,Thiamine metabolism
b0474	CIDm00001060	1	5	3	15	NA	pyruvic acid	adk; adenylate kinase	Purine metabolism,Biosynthesis of cofactors,Biosynthesis of secondary metabolites,Thiamine metabolism
b0474	CIDm00000646	1	5	2	10	696	deoxy-GTP	adk; adenylate kinase	Purine metabolism,Biosynthesis of cofactors,Biosynthesis of secondary metabolites,Thiamine metabolism
b0474	CIDm00000970	1	5	3	15	NA	oxaloacetate	adk; adenylate kinase	Purine metabolism,Biosynthesis of cofactors,Biosynthesis of secondary metabolites,Thiamine metabolism
b0474	CIDm00001134	1	5	9	45	180	thymidine	adk; adenylate kinase	Purine metabolism,Biosynthesis of cofactors,Biosynthesis of secondary metabolites,Thiamine metabolism
b0474	CIDm00000232	1	5	3	15	NA	arginine	adk; adenylate kinase	Purine metabolism,Biosynthesis of cofactors,Biosynthesis of secondary metabolites,Thiamine metabolism
b0474	CIDm00000621	1	5	2	10	973	Poly(dA	adk; adenylate kinase	Purine metabolism,Biosynthesis of cofactors,Biosynthesis of secondary metabolites,Thiamine metabolism
b0474	CIDm00000290	4	5	2	10	696	cytidine 5'-diphosphate	adk; adenylate kinase	Purine metabolism,Biosynthesis of cofactors,Biosynthesis of secondary metabolites,Thiamine metabolism
b0474	CIDm00000311	6	5	28	140	199	citric acid	adk; adenylate kinase	Purine metabolism,Biosynthesis of cofactors,Biosynthesis of secondary metabolites,Thiamine metabolism
b0474	CIDm00000593	3	5	8	40	696	ara-CTP	adk; adenylate kinase	Purine metabolism,Biosynthesis of cofactors,Biosynthesis of secondary metabolites,Thiamine metabolism
b0474	CIDm00000761	2	5	3	15	198	guanylate	adk; adenylate kinase	Purine metabolism,Biosynthesis of cofactors,Biosynthesis of secondary metabolites,Thiamine metabolism
b0474	CIDm00000762	4	5	15	75	974	guanosine triphosphate	adk; adenylate kinase	Purine metabolism,Biosynthesis of cofactors,Biosynthesis of secondary metabolites,Thiamine metabolism
b0474	CIDm00001124	1	5	2	10	696	thymidine diphosphate	adk; adenylate kinase	Purine metabolism,Biosynthesis of cofactors,Biosynthesis of secondary metabolites,Thiamine metabolism
b0474	CIDm00000070	1	5	3	15	NA	alpha-ketoisocaproate	adk; adenylate kinase	Purine metabolism,Biosynthesis of cofactors,Biosynthesis of secondary metabolites,Thiamine metabolism
b0474	CIDm00000851	1	5	2	10	NA	L-selenocysteine	adk; adenylate kinase	Purine metabolism,Biosynthesis of cofactors,Biosynthesis of secondary metabolites,Thiamine metabolism
b0474	CIDm00000710	1	5	3	15	NA	flavin mononucleotide	adk; adenylate kinase	Purine metabolism,Biosynthesis of cofactors,Biosynthesis of secondary metabolites,Thiamine metabolism
b0474	CIDm00000274	1	5	2	10	NA	cAMP	adk; adenylate kinase	Purine metabolism,Biosynthesis of cofactors,Biosynthesis of secondary metabolites,Thiamine metabolism
b0477	CIDm00000051	2	5	2	10	NA	ketoglutarate	gsk; inosine guanosine kinase	Purine metabolism
b0477	CIDm00000593	1	5	8	40	NA	ara-CTP	gsk; inosine guanosine kinase	Purine metabolism
b0477	CIDm00000899	2	5	5	25	NA	chitin	gsk; inosine guanosine kinase	Purine metabolism
b0477	CIDm00000611	1	5	16	80	NA	glutamic acid	gsk; inosine guanosine kinase	Purine metabolism
b0477	CIDm00000925	4	5	17	85	NA	diphosphopyridine nucleotide	gsk; inosine guanosine kinase	Purine metabolism
b0477	CIDm00001158	1	5	2	10	190	uridine diphosphate	gsk; inosine guanosine kinase	Purine metabolism
b0477	CIDm00001110	2	5	12	60	NA	succinate	gsk; inosine guanosine kinase	Purine metabolism
b0477	CIDm00000762	3	6	13	78	924	guanosine triphosphate	gsk; inosine guanosine kinase	Purine metabolism
b0477	CIDm00000290	1	5	2	10	NA	cytidine 5'-diphosphate	gsk; inosine guanosine kinase	Purine metabolism
b0477	CIDm00000994	1	5	3	15	NA	phenylalanine	gsk; inosine guanosine kinase	Purine metabolism
b0477	CIDm00000317	1	5	3	15	NA	coenzyme A	gsk; inosine guanosine kinase	Purine metabolism
b0477	CIDm00000730	2	5	6	30	900	guanosine diphosphate	gsk; inosine guanosine kinase	Purine metabolism
b0477	CIDm00000314	1	5	3	15	909	poly-C	gsk; inosine guanosine kinase	Purine metabolism
b0477	CIDm00000867	4	5	20	100	NA	malonate	gsk; inosine guanosine kinase	Purine metabolism
b0478	CIDm00000925	1	5	3	15	179	diphosphopyridine nucleotide	Putative cation/proton antiporter YbaL	NA
b0480	CIDm00000840	1	5	3	15	NA	fucose	ushA; bifunctional UDP-sugar hydrolase 5'-nucleotidase	Pyrimidine metabolism,Purine metabolism,Nicotinate and nicotinamide metabolism,Biosynthesis of secondary metabolites
b0480	CIDm00000993	1	6	9	54	NA	ribofuranoside	ushA; bifunctional UDP-sugar hydrolase 5'-nucleotidase	Pyrimidine metabolism,Purine metabolism,Nicotinate and nicotinamide metabolism,Biosynthesis of secondary metabolites
b0480	CIDm00000206	2	6	9	54	NA	glucose	ushA; bifunctional UDP-sugar hydrolase 5'-nucleotidase	Pyrimidine metabolism,Purine metabolism,Nicotinate and nicotinamide metabolism,Biosynthesis of secondary metabolites
b0480	CIDm00000730	1	5	6	30	NA	guanosine diphosphate	ushA; bifunctional UDP-sugar hydrolase 5'-nucleotidase	Pyrimidine metabolism,Purine metabolism,Nicotinate and nicotinamide metabolism,Biosynthesis of secondary metabolites
b0480	CIDm00000762	1	5	14	70	NA	guanosine triphosphate	ushA; bifunctional UDP-sugar hydrolase 5'-nucleotidase	Pyrimidine metabolism,Purine metabolism,Nicotinate and nicotinamide metabolism,Biosynthesis of secondary metabolites
b0480	CIDm00000867	1	5	2	10	NA	malonate	ushA; bifunctional UDP-sugar hydrolase 5'-nucleotidase	Pyrimidine metabolism,Purine metabolism,Nicotinate and nicotinamide metabolism,Biosynthesis of secondary metabolites
b0480	CIDm00000596	1	6	9	54	971	cytarabine	ushA; bifunctional UDP-sugar hydrolase 5'-nucleotidase	Pyrimidine metabolism,Purine metabolism,Nicotinate and nicotinamide metabolism,Biosynthesis of secondary metabolites
b0480	CIDm00000765	1	6	9	54	973	guanosine	ushA; bifunctional UDP-sugar hydrolase 5'-nucleotidase	Pyrimidine metabolism,Purine metabolism,Nicotinate and nicotinamide metabolism,Biosynthesis of secondary metabolites
b0480	CIDm00000994	1	5	3	15	NA	phenylalanine	ushA; bifunctional UDP-sugar hydrolase 5'-nucleotidase	Pyrimidine metabolism,Purine metabolism,Nicotinate and nicotinamide metabolism,Biosynthesis of secondary metabolites
b0480	CIDm00000232	1	5	2	10	NA	arginine	ushA; bifunctional UDP-sugar hydrolase 5'-nucleotidase	Pyrimidine metabolism,Purine metabolism,Nicotinate and nicotinamide metabolism,Biosynthesis of secondary metabolites
b0480	CIDm00000224	5	5	28	140	975	adenosine monophosphate	ushA; bifunctional UDP-sugar hydrolase 5'-nucleotidase	Pyrimidine metabolism,Purine metabolism,Nicotinate and nicotinamide metabolism,Biosynthesis of secondary metabolites
b0484	CIDm00000611	2	5	16	80	NA	glutamic acid	Copper-exporting P-type ATPase (EC 7.2.2.8) (Copper-exporting P-type ATPase A) (Cu(+)-exporting ATPase) (Soluble copper chaperone CopA(Z))	NA
b0484	CIDm00001134	2	5	10	50	NA	thymidine	Copper-exporting P-type ATPase (EC 7.2.2.8) (Copper-exporting P-type ATPase A) (Cu(+)-exporting ATPase) (Soluble copper chaperone CopA(Z))	NA
b0484	CIDm00000867	6	5	20	100	NA	malonate	Copper-exporting P-type ATPase (EC 7.2.2.8) (Copper-exporting P-type ATPase A) (Cu(+)-exporting ATPase) (Soluble copper chaperone CopA(Z))	NA
b0484	CIDm00000929	5	5	6	30	NA	nicotinamide adenine dinucleotide phosphate	Copper-exporting P-type ATPase (EC 7.2.2.8) (Copper-exporting P-type ATPase A) (Cu(+)-exporting ATPase) (Soluble copper chaperone CopA(Z))	NA
b0484	CIDm00000762	3	6	13	78	220	guanosine triphosphate	Copper-exporting P-type ATPase (EC 7.2.2.8) (Copper-exporting P-type ATPase A) (Cu(+)-exporting ATPase) (Soluble copper chaperone CopA(Z))	NA
b0484	CIDm00001110	3	5	12	60	NA	succinate	Copper-exporting P-type ATPase (EC 7.2.2.8) (Copper-exporting P-type ATPase A) (Cu(+)-exporting ATPase) (Soluble copper chaperone CopA(Z))	NA
b0484	CIDm00000051	3	5	3	15	NA	ketoglutarate	Copper-exporting P-type ATPase (EC 7.2.2.8) (Copper-exporting P-type ATPase A) (Cu(+)-exporting ATPase) (Soluble copper chaperone CopA(Z))	NA
b0484	CIDm00000317	2	5	3	15	220	coenzyme A	Copper-exporting P-type ATPase (EC 7.2.2.8) (Copper-exporting P-type ATPase A) (Cu(+)-exporting ATPase) (Soluble copper chaperone CopA(Z))	NA
b0484	CIDm00000290	1	5	2	10	NA	cytidine 5'-diphosphate	Copper-exporting P-type ATPase (EC 7.2.2.8) (Copper-exporting P-type ATPase A) (Cu(+)-exporting ATPase) (Soluble copper chaperone CopA(Z))	NA
b0484	CIDm00000899	1	5	2	10	209	chitin	Copper-exporting P-type ATPase (EC 7.2.2.8) (Copper-exporting P-type ATPase A) (Cu(+)-exporting ATPase) (Soluble copper chaperone CopA(Z))	NA
b0484	CIDm00000206	1	6	9	54	NA	glucose	Copper-exporting P-type ATPase (EC 7.2.2.8) (Copper-exporting P-type ATPase A) (Cu(+)-exporting ATPase) (Soluble copper chaperone CopA(Z))	NA
b0484	CIDm00000593	1	5	8	40	NA	ara-CTP	Copper-exporting P-type ATPase (EC 7.2.2.8) (Copper-exporting P-type ATPase A) (Cu(+)-exporting ATPase) (Soluble copper chaperone CopA(Z))	NA
b0484	CIDm00000191	1	5	11	55	NA	adenosine	Copper-exporting P-type ATPase (EC 7.2.2.8) (Copper-exporting P-type ATPase A) (Cu(+)-exporting ATPase) (Soluble copper chaperone CopA(Z))	NA
b0484	CIDm00001158	1	5	2	10	NA	uridine diphosphate	Copper-exporting P-type ATPase (EC 7.2.2.8) (Copper-exporting P-type ATPase A) (Cu(+)-exporting ATPase) (Soluble copper chaperone CopA(Z))	NA
b0484	CIDm00000994	1	5	3	15	NA	phenylalanine	Copper-exporting P-type ATPase (EC 7.2.2.8) (Copper-exporting P-type ATPase A) (Cu(+)-exporting ATPase) (Soluble copper chaperone CopA(Z))	NA
b0484	CIDm00000314	1	5	3	15	NA	poly-C	Copper-exporting P-type ATPase (EC 7.2.2.8) (Copper-exporting P-type ATPase A) (Cu(+)-exporting ATPase) (Soluble copper chaperone CopA(Z))	NA
b0484	CIDm00000730	1	5	6	30	NA	guanosine diphosphate	Copper-exporting P-type ATPase (EC 7.2.2.8) (Copper-exporting P-type ATPase A) (Cu(+)-exporting ATPase) (Soluble copper chaperone CopA(Z))	NA
b0493	CIDm00000929	3	5	3	15	536	nicotinamide adenine dinucleotide phosphate	NA	NA
b0493	CIDm00001166	1	5	4	20	NA	UDP-glucose	NA	NA
b0509	CIDm00000745	1	5	2	10	NA	reduced glutathione	glxR; tartronate semialdehyde reductase, NADH-dependent	Glyoxylate and dicarboxylate metabolism
b0509	CIDm00000311	1	5	3	15	NA	citric acid	glxR; tartronate semialdehyde reductase, NADH-dependent	Glyoxylate and dicarboxylate metabolism
b0522	CIDm00001158	1	5	2	10	NA	uridine diphosphate	purK; N5-carboxyaminoimidazole ribonucleotide synthase	Purine metabolism,Biosynthesis of secondary metabolites
b0522	CIDm00000867	1	5	8	40	NA	malonate	purK; N5-carboxyaminoimidazole ribonucleotide synthase	Purine metabolism,Biosynthesis of secondary metabolites
b0522	CIDm00000593	1	5	8	40	NA	ara-CTP	purK; N5-carboxyaminoimidazole ribonucleotide synthase	Purine metabolism,Biosynthesis of secondary metabolites
b0522	CIDm00001134	1	5	9	45	NA	thymidine	purK; N5-carboxyaminoimidazole ribonucleotide synthase	Purine metabolism,Biosynthesis of secondary metabolites
b0522	CIDm00000311	1	5	28	140	NA	citric acid	purK; N5-carboxyaminoimidazole ribonucleotide synthase	Purine metabolism,Biosynthesis of secondary metabolites
b0522	CIDm00000762	1	5	15	75	NA	guanosine triphosphate	purK; N5-carboxyaminoimidazole ribonucleotide synthase	Purine metabolism,Biosynthesis of secondary metabolites
b0522	CIDm00000314	1	5	3	15	NA	poly-C	purK; N5-carboxyaminoimidazole ribonucleotide synthase	Purine metabolism,Biosynthesis of secondary metabolites
b0522	CIDm00000290	1	5	2	10	NA	cytidine 5'-diphosphate	purK; N5-carboxyaminoimidazole ribonucleotide synthase	Purine metabolism,Biosynthesis of secondary metabolites
b0522	CIDm00000317	1	5	3	15	NA	coenzyme A	purK; N5-carboxyaminoimidazole ribonucleotide synthase	Purine metabolism,Biosynthesis of secondary metabolites
b0522	CIDm00000925	1	5	6	30	NA	diphosphopyridine nucleotide	purK; N5-carboxyaminoimidazole ribonucleotide synthase	Purine metabolism,Biosynthesis of secondary metabolites
b0522	CIDm00001110	1	5	3	15	NA	succinate	purK; N5-carboxyaminoimidazole ribonucleotide synthase	Purine metabolism,Biosynthesis of secondary metabolites
b0525	CIDm00000867	1	5	12	60	NA	malonate	NA	NA
b0525	CIDm00000525	1	5	5	25	NA	malate	NA	NA
b0568	CIDm00000197	1	5	4	20	676	MgADP	Bacteriophage adsorption protein A (Bacteriophage N4 adsorption protein A)	NA
b0570	CIDm00000317	1	5	3	15	NA	coenzyme A	cusS; copper-sensing histidine kinase in two-component regulatory system with CusR	Two-component system
b0570	CIDm00000611	1	5	5	25	NA	glutamic acid	cusS; copper-sensing histidine kinase in two-component regulatory system with CusR	Two-component system
b0570	CIDm00002891	1	5	3	15	NA	cobalt	cusS; copper-sensing histidine kinase in two-component regulatory system with CusR	Two-component system
b0570	CIDm00000716	1	5	3	15	NA	fructose	cusS; copper-sensing histidine kinase in two-component regulatory system with CusR	Two-component system
b0570	CIDm00000232	1	5	3	15	NA	arginine	cusS; copper-sensing histidine kinase in two-component regulatory system with CusR	Two-component system
b0570	CIDm00000224	1	5	8	40	NA	adenosine monophosphate	cusS; copper-sensing histidine kinase in two-component regulatory system with CusR	Two-component system
b0570	CIDm00000925	1	5	4	20	NA	diphosphopyridine nucleotide	cusS; copper-sensing histidine kinase in two-component regulatory system with CusR	Two-component system
b0570	CIDm00001060	1	5	29	145	NA	pyruvic acid	cusS; copper-sensing histidine kinase in two-component regulatory system with CusR	Two-component system
b0596	CIDm00001166	1	5	4	20	NA	UDP-glucose	entA; 2,3-dihydro-2,3-dihydroxybenzoate dehydrogenase	Biosynthesis of secondary metabolites
b0596	CIDm00000929	3	5	3	15	536	nicotinamide adenine dinucleotide phosphate	entA; 2,3-dihydro-2,3-dihydroxybenzoate dehydrogenase	Biosynthesis of secondary metabolites
b0608	CIDm00000604	1	5	4	20	184	gluconate	Uncharacterized zinc-type alcohol dehydrogenase-like protein YbdR (EC 1.-.-.-)	NA
b0608	CIDm00000311	1	5	2	10	NA	citric acid	Uncharacterized zinc-type alcohol dehydrogenase-like protein YbdR (EC 1.-.-.-)	NA
b0639	CIDm00000929	2	5	3	15	NA	nicotinamide adenine dinucleotide phosphate	nadD; nicotinic acid mononucleotide adenylyltransferase, NAD(P)-dependent	Nicotinate and nicotinamide metabolism,Biosynthesis of cofactors
b0639	CIDm00000224	1	5	6	30	971	adenosine monophosphate	nadD; nicotinic acid mononucleotide adenylyltransferase, NAD(P)-dependent	Nicotinate and nicotinamide metabolism,Biosynthesis of cofactors
b0639	CIDm00000317	1	5	9	45	NA	coenzyme A	nadD; nicotinic acid mononucleotide adenylyltransferase, NAD(P)-dependent	Nicotinate and nicotinamide metabolism,Biosynthesis of cofactors
b0655	CIDm00002891	2	5	7	35	197	cobalt	gltI; glutamate aspartate periplasmic binding protein	Two-component system,ABC transporters
b0676	CIDm00000499	1	5	7	35	NA	pyroglutamate	N-acetylglucosamine repressor	NA
b0676	CIDm00000238	1	5	5	25	666	MgATP	N-acetylglucosamine repressor	NA
b0680	CIDm00000925	1	5	3	15	NA	diphosphopyridine nucleotide	glnS; glutamyl-tRNA synthetase	Aminoacyl-tRNA biosynthesis
b0686	CIDm00000753	4	6	8	48	NA	glycerol	NA	NA
b0720	CIDm00000602	1	5	12	60	180	alanine	gltA; citrate synthase	Citrate cycle (TCA cycle),Carbon metabolism,Microbial metabolism in diverse environments,Glyoxylate and dicarboxylate metabolism,Biosynthesis of secondary metabolites,2-Oxocarboxylic acid metabolism,Biosynthesis of amino acids
b0720	CIDm00002891	1	5	9	45	NA	cobalt	gltA; citrate synthase	Citrate cycle (TCA cycle),Carbon metabolism,Microbial metabolism in diverse environments,Glyoxylate and dicarboxylate metabolism,Biosynthesis of secondary metabolites,2-Oxocarboxylic acid metabolism,Biosynthesis of amino acids
b0720	CIDm00000224	3	5	17	85	190	adenosine monophosphate	gltA; citrate synthase	Citrate cycle (TCA cycle),Carbon metabolism,Microbial metabolism in diverse environments,Glyoxylate and dicarboxylate metabolism,Biosynthesis of secondary metabolites,2-Oxocarboxylic acid metabolism,Biosynthesis of amino acids
b0720	CIDm00000703	1	5	12	60	153	flavin adenine dinucleotide	gltA; citrate synthase	Citrate cycle (TCA cycle),Carbon metabolism,Microbial metabolism in diverse environments,Glyoxylate and dicarboxylate metabolism,Biosynthesis of secondary metabolites,2-Oxocarboxylic acid metabolism,Biosynthesis of amino acids
b0720	CIDm00000867	1	5	12	60	183	malonate	gltA; citrate synthase	Citrate cycle (TCA cycle),Carbon metabolism,Microbial metabolism in diverse environments,Glyoxylate and dicarboxylate metabolism,Biosynthesis of secondary metabolites,2-Oxocarboxylic acid metabolism,Biosynthesis of amino acids
b0720	CIDm00000612	1	5	12	60	412	lactate	gltA; citrate synthase	Citrate cycle (TCA cycle),Carbon metabolism,Microbial metabolism in diverse environments,Glyoxylate and dicarboxylate metabolism,Biosynthesis of secondary metabolites,2-Oxocarboxylic acid metabolism,Biosynthesis of amino acids
b0720	CIDm00001112	1	5	12	60	NA	succinic semialdehyde	gltA; citrate synthase	Citrate cycle (TCA cycle),Carbon metabolism,Microbial metabolism in diverse environments,Glyoxylate and dicarboxylate metabolism,Biosynthesis of secondary metabolites,2-Oxocarboxylic acid metabolism,Biosynthesis of amino acids
b0720	CIDm00000730	1	5	4	20	NA	guanosine diphosphate	gltA; citrate synthase	Citrate cycle (TCA cycle),Carbon metabolism,Microbial metabolism in diverse environments,Glyoxylate and dicarboxylate metabolism,Biosynthesis of secondary metabolites,2-Oxocarboxylic acid metabolism,Biosynthesis of amino acids
b0720	CIDm00000614	1	5	12	60	NA	3H-proline	gltA; citrate synthase	Citrate cycle (TCA cycle),Carbon metabolism,Microbial metabolism in diverse environments,Glyoxylate and dicarboxylate metabolism,Biosynthesis of secondary metabolites,2-Oxocarboxylic acid metabolism,Biosynthesis of amino acids
b0720	CIDm00000109	1	5	12	60	NA	L-CSA	gltA; citrate synthase	Citrate cycle (TCA cycle),Carbon metabolism,Microbial metabolism in diverse environments,Glyoxylate and dicarboxylate metabolism,Biosynthesis of secondary metabolites,2-Oxocarboxylic acid metabolism,Biosynthesis of amino acids
b0720	CIDm00000743	1	5	12	60	151	acetate, propionate	gltA; citrate synthase	Citrate cycle (TCA cycle),Carbon metabolism,Microbial metabolism in diverse environments,Glyoxylate and dicarboxylate metabolism,Biosynthesis of secondary metabolites,2-Oxocarboxylic acid metabolism,Biosynthesis of amino acids
b0720	CIDm00000238	1	5	3	15	987	MgATP	gltA; citrate synthase	Citrate cycle (TCA cycle),Carbon metabolism,Microbial metabolism in diverse environments,Glyoxylate and dicarboxylate metabolism,Biosynthesis of secondary metabolites,2-Oxocarboxylic acid metabolism,Biosynthesis of amino acids
b0720	CIDm00001182	1	5	12	60	NA	L-valine	gltA; citrate synthase	Citrate cycle (TCA cycle),Carbon metabolism,Microbial metabolism in diverse environments,Glyoxylate and dicarboxylate metabolism,Biosynthesis of secondary metabolites,2-Oxocarboxylic acid metabolism,Biosynthesis of amino acids
b0720	CIDm00000617	1	5	12	60	NA	D-serine	gltA; citrate synthase	Citrate cycle (TCA cycle),Carbon metabolism,Microbial metabolism in diverse environments,Glyoxylate and dicarboxylate metabolism,Biosynthesis of secondary metabolites,2-Oxocarboxylic acid metabolism,Biosynthesis of amino acids
b0720	CIDm00000611	1	5	12	60	203	glutamic acid	gltA; citrate synthase	Citrate cycle (TCA cycle),Carbon metabolism,Microbial metabolism in diverse environments,Glyoxylate and dicarboxylate metabolism,Biosynthesis of secondary metabolites,2-Oxocarboxylic acid metabolism,Biosynthesis of amino acids
b0720	CIDm00000929	1	5	4	20	213	nicotinamide adenine dinucleotide phosphate	gltA; citrate synthase	Citrate cycle (TCA cycle),Carbon metabolism,Microbial metabolism in diverse environments,Glyoxylate and dicarboxylate metabolism,Biosynthesis of secondary metabolites,2-Oxocarboxylic acid metabolism,Biosynthesis of amino acids
b0723	CIDm00000311	6	6	12	72	366	citric acid	sdhA; succinate dehydrogenase, flavoprotein subunit	Citrate cycle (TCA cycle),Butanoate metabolism,Carbon metabolism,Microbial metabolism in diverse environments,Biosynthesis of secondary metabolites,Oxidative phosphorylation
b0724	CIDm00000311	1	6	2	12	324	citric acid	sdhB; succinate dehydrogenase, FeS subunit	Citrate cycle (TCA cycle),Butanoate metabolism,Carbon metabolism,Microbial metabolism in diverse environments,Biosynthesis of secondary metabolites,Oxidative phosphorylation
b0727	CIDm00000867	1	5	3	15	NA	malonate	sucB; dihydrolipoyltranssuccinase	Citrate cycle (TCA cycle),Carbon metabolism,Lysine degradation,Tryptophan metabolism,Microbial metabolism in diverse environments,Biosynthesis of secondary metabolites
b0727	CIDm00000710	1	5	29	145	NA	flavin mononucleotide	sucB; dihydrolipoyltranssuccinase	Citrate cycle (TCA cycle),Carbon metabolism,Lysine degradation,Tryptophan metabolism,Microbial metabolism in diverse environments,Biosynthesis of secondary metabolites
b0727	CIDm00000925	1	5	3	15	971	diphosphopyridine nucleotide	sucB; dihydrolipoyltranssuccinase	Citrate cycle (TCA cycle),Carbon metabolism,Lysine degradation,Tryptophan metabolism,Microbial metabolism in diverse environments,Biosynthesis of secondary metabolites
b0727	CIDm00000224	1	5	3	15	156	adenosine monophosphate	sucB; dihydrolipoyltranssuccinase	Citrate cycle (TCA cycle),Carbon metabolism,Lysine degradation,Tryptophan metabolism,Microbial metabolism in diverse environments,Biosynthesis of secondary metabolites
b0728	CIDm00000867	1	5	7	35	NA	malonate	sucC; succinyl-CoA synthetase, beta subunit	Citrate cycle (TCA cycle),Propanoate metabolism,Carbon metabolism,Microbial metabolism in diverse environments,Biosynthesis of secondary metabolites,C5-Branched dibasic acid metabolism
b0728	CIDm00000206	1	5	2	10	181	glucose	sucC; succinyl-CoA synthetase, beta subunit	Citrate cycle (TCA cycle),Propanoate metabolism,Carbon metabolism,Microbial metabolism in diverse environments,Biosynthesis of secondary metabolites,C5-Branched dibasic acid metabolism
b0728	CIDm00000224	2	5	6	30	NA	adenosine monophosphate	sucC; succinyl-CoA synthetase, beta subunit	Citrate cycle (TCA cycle),Propanoate metabolism,Carbon metabolism,Microbial metabolism in diverse environments,Biosynthesis of secondary metabolites,C5-Branched dibasic acid metabolism
b0728	CIDm00000238	4	5	14	70	976	MgATP	sucC; succinyl-CoA synthetase, beta subunit	Citrate cycle (TCA cycle),Propanoate metabolism,Carbon metabolism,Microbial metabolism in diverse environments,Biosynthesis of secondary metabolites,C5-Branched dibasic acid metabolism
b0729	CIDm00000238	1	5	6	30	973	MgATP	sucD; succinyl-CoA synthetase, NAD(P)-binding, alpha subunit	Citrate cycle (TCA cycle),Propanoate metabolism,Carbon metabolism,Microbial metabolism in diverse environments,Biosynthesis of secondary metabolites,C5-Branched dibasic acid metabolism
b0729	CIDm00000206	1	5	2	10	184	glucose	sucD; succinyl-CoA synthetase, NAD(P)-binding, alpha subunit	Citrate cycle (TCA cycle),Propanoate metabolism,Carbon metabolism,Microbial metabolism in diverse environments,Biosynthesis of secondary metabolites,C5-Branched dibasic acid metabolism
b0729	CIDm00000762	1	5	6	30	685	guanosine triphosphate	sucD; succinyl-CoA synthetase, NAD(P)-binding, alpha subunit	Citrate cycle (TCA cycle),Propanoate metabolism,Carbon metabolism,Microbial metabolism in diverse environments,Biosynthesis of secondary metabolites,C5-Branched dibasic acid metabolism
b0755	CIDm00000525	1	5	4	20	164	malate	gpmA; phosphoglyceromutase 1	Carbon metabolism,Microbial metabolism in diverse environments,Glycolysis / Gluconeogenesis,Biosynthesis of secondary metabolites,Biosynthesis of amino acids,Glycine, serine and threonine metabolism,Methane metabolism
b0755	CIDm00000611	1	5	16	80	180	glutamic acid	gpmA; phosphoglyceromutase 1	Carbon metabolism,Microbial metabolism in diverse environments,Glycolysis / Gluconeogenesis,Biosynthesis of secondary metabolites,Biosynthesis of amino acids,Glycine, serine and threonine metabolism,Methane metabolism
b0755	CIDm00001110	1	5	12	60	178	succinate	gpmA; phosphoglyceromutase 1	Carbon metabolism,Microbial metabolism in diverse environments,Glycolysis / Gluconeogenesis,Biosynthesis of secondary metabolites,Biosynthesis of amino acids,Glycine, serine and threonine metabolism,Methane metabolism
b0756	CIDm00000929	2	5	11	55	900	nicotinamide adenine dinucleotide phosphate	galM; aldose 1-epimerase; type-1 mutarotase; galactose mutarotase	Microbial metabolism in diverse environments,Glycolysis / Gluconeogenesis,Biosynthesis of secondary metabolites,Galactose metabolism
b0757	CIDm00000993	1	5	9	45	NA	ribofuranoside	galK; galactokinase	Amino sugar and nucleotide sugar metabolism,Galactose metabolism
b0757	CIDm00001148	1	6	3	18	NA	tryptophan	galK; galactokinase	Amino sugar and nucleotide sugar metabolism,Galactose metabolism
b0757	CIDm00000840	1	5	3	15	NA	fucose	galK; galactokinase	Amino sugar and nucleotide sugar metabolism,Galactose metabolism
b0757	CIDm00000311	1	5	2	10	NA	citric acid	galK; galactokinase	Amino sugar and nucleotide sugar metabolism,Galactose metabolism
b0757	CIDm00001115	1	5	8	40	418	sucrose	galK; galactokinase	Amino sugar and nucleotide sugar metabolism,Galactose metabolism
b0778	CIDm00000646	1	5	3	15	NA	deoxy-GTP	bioD; dethiobiotin synthetase	Biotin metabolism,Biosynthesis of cofactors
b0778	CIDm00000314	1	5	3	15	NA	poly-C	bioD; dethiobiotin synthetase	Biotin metabolism,Biosynthesis of cofactors
b0778	CIDm00000622	1	5	4	20	169	dATP	bioD; dethiobiotin synthetase	Biotin metabolism,Biosynthesis of cofactors
b0778	CIDm00000224	3	5	15	75	NA	adenosine monophosphate	bioD; dethiobiotin synthetase	Biotin metabolism,Biosynthesis of cofactors
b0778	CIDm00000311	3	5	14	70	NA	citric acid	bioD; dethiobiotin synthetase	Biotin metabolism,Biosynthesis of cofactors
b0797	CIDm00000611	1	5	16	80	NA	glutamic acid	rhlE; ATP-dependent RNA helicase	RNA degradation
b0797	CIDm00001110	1	5	12	60	NA	succinate	rhlE; ATP-dependent RNA helicase	RNA degradation
b0797	CIDm00000867	1	5	20	100	160	malonate	rhlE; ATP-dependent RNA helicase	RNA degradation
b0797	CIDm00000925	1	5	17	85	NA	diphosphopyridine nucleotide	rhlE; ATP-dependent RNA helicase	RNA degradation
b0797	CIDm00000238	1	5	28	140	924	MgATP	rhlE; ATP-dependent RNA helicase	RNA degradation
b0811	CIDm00002891	2	5	7	35	197	cobalt	glnH; glutamine transporter subunit	ABC transporters
b0826	CIDm00000867	1	5	12	60	NA	malonate	moeB; molybdopterin synthase sulfurylase	Sulfur relay system
b0826	CIDm00000925	1	5	6	30	NA	diphosphopyridine nucleotide	moeB; molybdopterin synthase sulfurylase	Sulfur relay system
b0826	CIDm00000197	1	5	28	140	576	MgADP	moeB; molybdopterin synthase sulfurylase	Sulfur relay system
b0826	CIDm00000051	1	5	2	10	NA	ketoglutarate	moeB; molybdopterin synthase sulfurylase	Sulfur relay system
b0833	CIDm00000971	1	5	3	15	197	oxalic acid	NA	NA
b0833	CIDm00000867	3	6	3	18	NA	malonate	NA	NA
b0833	CIDm00000985	3	10	5	50	NA	palmitate	NA	NA
b0833	CIDm00000424	1	6	2	12	NA	aspartate	NA	NA
b0833	CIDm00000761	1	10	3	30	NA	guanylate	NA	NA
b0833	CIDm00000295	1	5	4	20	NA	cyclic GMP	NA	NA
b0833	CIDm00000317	1	5	5	25	NA	coenzyme A	NA	NA
b0833	CIDm00000925	1	5	2	10	NA	diphosphopyridine nucleotide	NA	NA
b0838	CIDm00001182	1	5	14	70	NA	L-valine	gstB; glutathione S-transferase	Glutathione metabolism
b0838	CIDm00000925	1	5	13	65	NA	diphosphopyridine nucleotide	gstB; glutathione S-transferase	Glutathione metabolism
b0838	CIDm00000602	1	5	16	80	NA	alanine	gstB; glutathione S-transferase	Glutathione metabolism
b0860	CIDm00002891	2	5	7	35	197	cobalt	artJ; arginine ABC transporter periplasmic binding protein	ABC transporters
b0863	CIDm00002891	2	5	7	35	197	cobalt	artI; arginine transporter subunit	ABC transporters
b0867	CIDm00000224	1	5	15	75	NA	adenosine monophosphate	N-acetylmuramoyl-L-alanine amidase AmiD (EC 3.5.1.28)	NA
b0867	CIDm00000206	1	5	2	10	NA	glucose	N-acetylmuramoyl-L-alanine amidase AmiD (EC 3.5.1.28)	NA
b0867	CIDm00000867	1	5	16	80	NA	malonate	N-acetylmuramoyl-L-alanine amidase AmiD (EC 3.5.1.28)	NA
b0868	CIDm00000753	3	5	7	35	291	glycerol	Uncharacterized protein YbjS	NA
b0868	CIDm00000929	1	9	2	18	617	nicotinamide adenine dinucleotide phosphate	Uncharacterized protein YbjS	NA
b0872	CIDm00000703	1	9	2	18	NA	flavin adenine dinucleotide	NA	NA
b0888	CIDm00000743	1	5	3	15	NA	acetate, propionate	trxB; thioredoxin reductase, FAD NAD(P)-binding	Selenocompound metabolism
b0888	CIDm00001112	1	5	3	15	NA	succinic semialdehyde	trxB; thioredoxin reductase, FAD NAD(P)-binding	Selenocompound metabolism
b0888	CIDm00000602	1	5	3	15	174	alanine	trxB; thioredoxin reductase, FAD NAD(P)-binding	Selenocompound metabolism
b0888	CIDm00000614	1	5	3	15	NA	3H-proline	trxB; thioredoxin reductase, FAD NAD(P)-binding	Selenocompound metabolism
b0888	CIDm00000317	1	5	2	10	NA	coenzyme A	trxB; thioredoxin reductase, FAD NAD(P)-binding	Selenocompound metabolism
b0888	CIDm00000840	1	5	2	10	NA	fucose	trxB; thioredoxin reductase, FAD NAD(P)-binding	Selenocompound metabolism
b0888	CIDm00001110	1	5	3	15	NA	succinate	trxB; thioredoxin reductase, FAD NAD(P)-binding	Selenocompound metabolism
b0888	CIDm00000224	2	5	6	30	304	adenosine monophosphate	trxB; thioredoxin reductase, FAD NAD(P)-binding	Selenocompound metabolism
b0888	CIDm00000899	1	5	2	10	179	chitin	trxB; thioredoxin reductase, FAD NAD(P)-binding	Selenocompound metabolism
b0888	CIDm00000617	1	5	3	15	NA	D-serine	trxB; thioredoxin reductase, FAD NAD(P)-binding	Selenocompound metabolism
b0888	CIDm00002891	2	5	3	15	NA	cobalt	trxB; thioredoxin reductase, FAD NAD(P)-binding	Selenocompound metabolism
b0888	CIDm00001125	1	5	2	10	NA	tetrahydrobiopterin (BH4	trxB; thioredoxin reductase, FAD NAD(P)-binding	Selenocompound metabolism
b0888	CIDm00000190	1	5	2	10	NA	adenine	trxB; thioredoxin reductase, FAD NAD(P)-binding	Selenocompound metabolism
b0888	CIDm00000197	3	5	4	20	NA	MgADP	trxB; thioredoxin reductase, FAD NAD(P)-binding	Selenocompound metabolism
b0888	CIDm00000612	1	5	3	15	NA	lactate	trxB; thioredoxin reductase, FAD NAD(P)-binding	Selenocompound metabolism
b0888	CIDm00000238	1	5	2	10	254	MgATP	trxB; thioredoxin reductase, FAD NAD(P)-binding	Selenocompound metabolism
b0888	CIDm00000611	1	5	3	15	NA	glutamic acid	trxB; thioredoxin reductase, FAD NAD(P)-binding	Selenocompound metabolism
b0888	CIDm00000109	2	5	3	15	NA	L-CSA	trxB; thioredoxin reductase, FAD NAD(P)-binding	Selenocompound metabolism
b0888	CIDm00000851	1	5	2	10	NA	L-selenocysteine	trxB; thioredoxin reductase, FAD NAD(P)-binding	Selenocompound metabolism
b0888	CIDm00000206	2	5	2	10	157	glucose	trxB; thioredoxin reductase, FAD NAD(P)-binding	Selenocompound metabolism
b0888	CIDm00001182	1	5	3	15	154	L-valine	trxB; thioredoxin reductase, FAD NAD(P)-binding	Selenocompound metabolism
b0888	CIDm00000867	2	5	5	25	NA	malonate	trxB; thioredoxin reductase, FAD NAD(P)-binding	Selenocompound metabolism
b0889	CIDm00000833	1	5	3	15	NA	citrulline	Leucine-responsive regulatory protein	NA
b0893	CIDm00000925	1	5	2	10	NA	diphosphopyridine nucleotide	serS; seryl-tRNA synthetase	Aminoacyl-tRNA biosynthesis
b0893	CIDm00000311	1	5	12	60	NA	citric acid	serS; seryl-tRNA synthetase	Aminoacyl-tRNA biosynthesis
b0893	CIDm00000197	3	5	8	40	NA	MgADP	serS; seryl-tRNA synthetase	Aminoacyl-tRNA biosynthesis
b0901	CIDm00000703	1	5	2	10	561	flavin adenine dinucleotide	Uncharacterized NAD(P)H oxidoreductase YcaK (EC 1.6.99.-)	NA
b0914	CIDm00000840	1	5	3	15	NA	fucose	msbA; lipid ABC transporter permease ATPase	ABC transporters
b0914	CIDm00000311	1	5	2	10	NA	citric acid	msbA; lipid ABC transporter permease ATPase	ABC transporters
b0914	CIDm00001115	1	5	8	40	NA	sucrose	msbA; lipid ABC transporter permease ATPase	ABC transporters
b0914	CIDm00000993	1	5	9	45	NA	ribofuranoside	msbA; lipid ABC transporter permease ATPase	ABC transporters
b0930	CIDm00001110	1	5	2	10	NA	succinate	asnS; asparaginyl tRNA synthetase	Aminoacyl-tRNA biosynthesis
b0932	CIDm00000681	1	5	2	10	NA	dopamine	pepN; aminopeptidase N	Glutathione metabolism
b0932	CIDm00000311	4	5	16	80	NA	citric acid	pepN; aminopeptidase N	Glutathione metabolism
b0932	CIDm00000876	3	6	4	24	704	methionine	pepN; aminopeptidase N	Glutathione metabolism
b0932	CIDm00001182	5	5	18	90	606	L-valine	pepN; aminopeptidase N	Glutathione metabolism
b0932	CIDm00000738	1	6	4	24	652	glutamine	pepN; aminopeptidase N	Glutathione metabolism
b0932	CIDm00002891	3	9	7	63	673	cobalt	pepN; aminopeptidase N	Glutathione metabolism
b0932	CIDm00000525	1	9	7	63	NA	malate	pepN; aminopeptidase N	Glutathione metabolism
b0932	CIDm00000971	1	5	2	10	NA	oxalic acid	pepN; aminopeptidase N	Glutathione metabolism
b0932	CIDm00000389	1	6	9	54	NA	ornithine	pepN; aminopeptidase N	Glutathione metabolism
b0932	CIDm00000051	1	9	7	63	NA	ketoglutarate	pepN; aminopeptidase N	Glutathione metabolism
b0932	CIDm00000791	3	9	7	63	640	isoleucine	pepN; aminopeptidase N	Glutathione metabolism
b0932	CIDm00439789	1	5	3	15	NA	MurNAc	pepN; aminopeptidase N	Glutathione metabolism
b0932	CIDm00000614	3	5	18	90	658	3H-proline	pepN; aminopeptidase N	Glutathione metabolism
b0932	CIDm00000773	1	6	4	24	722	histidine	pepN; aminopeptidase N	Glutathione metabolism
b0932	CIDm00000604	1	9	7	63	NA	gluconate	pepN; aminopeptidase N	Glutathione metabolism
b0932	CIDm00000840	4	7	3	21	NA	fucose	pepN; aminopeptidase N	Glutathione metabolism
b0932	CIDm00000594	5	6	9	54	963	cystein	pepN; aminopeptidase N	Glutathione metabolism
b0932	CIDm00000993	1	9	7	63	NA	ribofuranoside	pepN; aminopeptidase N	Glutathione metabolism
b0932	CIDm00001172	1	5	2	10	NA	uridylate	pepN; aminopeptidase N	Glutathione metabolism
b0932	CIDm00000857	5	9	7	63	711	leucine	pepN; aminopeptidase N	Glutathione metabolism
b0945	CIDm00000224	1	5	2	10	NA	adenosine monophosphate	pyrD; dihydro-orotate oxidase, FMN-linked	Pyrimidine metabolism,Biosynthesis of cofactors
b0993	CIDm00000761	1	10	3	30	NA	guanylate	torS; hybrid sensory histidine kinase in two-component regulatory system with TorR	Two-component system
b0993	CIDm00000424	1	6	2	12	201	aspartate	torS; hybrid sensory histidine kinase in two-component regulatory system with TorR	Two-component system
b0993	CIDm00000317	1	5	5	25	NA	coenzyme A	torS; hybrid sensory histidine kinase in two-component regulatory system with TorR	Two-component system
b0993	CIDm00000971	1	5	3	15	NA	oxalic acid	torS; hybrid sensory histidine kinase in two-component regulatory system with TorR	Two-component system
b0993	CIDm00000867	3	6	3	18	NA	malonate	torS; hybrid sensory histidine kinase in two-component regulatory system with TorR	Two-component system
b0993	CIDm00000985	3	10	5	50	NA	palmitate	torS; hybrid sensory histidine kinase in two-component regulatory system with TorR	Two-component system
b0993	CIDm00000295	1	5	4	20	NA	cyclic GMP	torS; hybrid sensory histidine kinase in two-component regulatory system with TorR	Two-component system
b0993	CIDm00000925	1	5	2	10	NA	diphosphopyridine nucleotide	torS; hybrid sensory histidine kinase in two-component regulatory system with TorR	Two-component system
b1007	CIDm00000197	1	5	2	10	NA	MgADP	rutF; flavin:NADH reductase	Pyrimidine metabolism
b1007	CIDm00000867	1	5	2	10	NA	malonate	rutF; flavin:NADH reductase	Pyrimidine metabolism
b1007	CIDm00000311	1	5	3	15	NA	citric acid	rutF; flavin:NADH reductase	Pyrimidine metabolism
b1007	CIDm00000681	1	5	2	10	NA	dopamine	rutF; flavin:NADH reductase	Pyrimidine metabolism
b1007	CIDm00000745	1	5	2	10	NA	reduced glutathione	rutF; flavin:NADH reductase	Pyrimidine metabolism
b1009	CIDm00000753	4	6	8	48	NA	glycerol	rutD; putative reactive intermediate detoxifying aminoacrylate hydrolase	Pyrimidine metabolism
b1014	CIDm00000929	3	5	6	30	800	nicotinamide adenine dinucleotide phosphate	putA; fused DNA-binding transcriptional regulator proline dehydrogenase pyrroline-5-carboxylate dehydrogenase	Alanine, aspartate and glutamate metabolism,Arginine and proline metabolism,Biosynthesis of secondary metabolites
b1014	CIDm00000773	1	7	2	14	NA	histidine	putA; fused DNA-binding transcriptional regulator proline dehydrogenase pyrroline-5-carboxylate dehydrogenase	Alanine, aspartate and glutamate metabolism,Arginine and proline metabolism,Biosynthesis of secondary metabolites
b1014	CIDm00000197	9	14	12	168	168	MgADP	putA; fused DNA-binding transcriptional regulator proline dehydrogenase pyrroline-5-carboxylate dehydrogenase	Alanine, aspartate and glutamate metabolism,Arginine and proline metabolism,Biosynthesis of secondary metabolites
b1014	CIDm00000743	1	14	12	168	NA	acetate, propionate	putA; fused DNA-binding transcriptional regulator proline dehydrogenase pyrroline-5-carboxylate dehydrogenase	Alanine, aspartate and glutamate metabolism,Arginine and proline metabolism,Biosynthesis of secondary metabolites
b1014	CIDm00000238	2	5	6	30	255	MgATP	putA; fused DNA-binding transcriptional regulator proline dehydrogenase pyrroline-5-carboxylate dehydrogenase	Alanine, aspartate and glutamate metabolism,Arginine and proline metabolism,Biosynthesis of secondary metabolites
b1014	CIDm00000867	16	14	12	168	NA	malonate	putA; fused DNA-binding transcriptional regulator proline dehydrogenase pyrroline-5-carboxylate dehydrogenase	Alanine, aspartate and glutamate metabolism,Arginine and proline metabolism,Biosynthesis of secondary metabolites
b1014	CIDm00000525	1	5	5	25	181	malate	putA; fused DNA-binding transcriptional regulator proline dehydrogenase pyrroline-5-carboxylate dehydrogenase	Alanine, aspartate and glutamate metabolism,Arginine and proline metabolism,Biosynthesis of secondary metabolites
b1025	CIDm00000424	1	6	2	12	NA	aspartate	Probable diguanylate cyclase DgcT (DGC) (EC 2.7.7.65)	NA
b1025	CIDm00000317	1	5	5	25	NA	coenzyme A	Probable diguanylate cyclase DgcT (DGC) (EC 2.7.7.65)	NA
b1025	CIDm00000985	3	10	5	50	NA	palmitate	Probable diguanylate cyclase DgcT (DGC) (EC 2.7.7.65)	NA
b1025	CIDm00000867	3	6	3	18	NA	malonate	Probable diguanylate cyclase DgcT (DGC) (EC 2.7.7.65)	NA
b1025	CIDm00000761	1	10	3	30	207	guanylate	Probable diguanylate cyclase DgcT (DGC) (EC 2.7.7.65)	NA
b1025	CIDm00000295	1	5	4	20	210	cyclic GMP	Probable diguanylate cyclase DgcT (DGC) (EC 2.7.7.65)	NA
b1025	CIDm00000971	1	5	3	15	197	oxalic acid	Probable diguanylate cyclase DgcT (DGC) (EC 2.7.7.65)	NA
b1025	CIDm00000925	1	5	2	10	NA	diphosphopyridine nucleotide	Probable diguanylate cyclase DgcT (DGC) (EC 2.7.7.65)	NA
b1059	CIDm00001079	1	7	2	14	NA	S-adenosylmethionine	N-methyl-L-tryptophan oxidase (MTOX) (EC 1.5.3.-)	NA
b1059	CIDm00000197	1	5	29	145	NA	MgADP	N-methyl-L-tryptophan oxidase (MTOX) (EC 1.5.3.-)	NA
b1066	CIDm00000274	1	5	7	35	NA	cAMP	NA	NA
b1068	CIDm00000311	2	5	2	10	NA	citric acid	Putative oxidoreductase YceM (EC 1.-.-.-)	NA
b1068	CIDm00000224	2	5	3	15	NA	adenosine monophosphate	Putative oxidoreductase YceM (EC 1.-.-.-)	NA
b1068	CIDm00000229	1	5	11	55	NA	ribose	Putative oxidoreductase YceM (EC 1.-.-.-)	NA
b1068	CIDm00000604	1	5	4	20	NA	gluconate	Putative oxidoreductase YceM (EC 1.-.-.-)	NA
b1093	CIDm00000229	1	5	11	55	288	ribose	fabG; 3-oxoacyl-[acyl-carrier-protein] reductase	Biotin metabolism,Fatty acid metabolism,Biosynthesis of cofactors,Biosynthesis of secondary metabolites,Fatty acid biosynthesis
b1093	CIDm00000311	1	5	2	10	NA	citric acid	fabG; 3-oxoacyl-[acyl-carrier-protein] reductase	Biotin metabolism,Fatty acid metabolism,Biosynthesis of cofactors,Biosynthesis of secondary metabolites,Fatty acid biosynthesis
b1094	CIDm00000925	1	5	2	10	796	diphosphopyridine nucleotide	acpP; acyl carrier protein (ACP)	Biosynthesis of secondary metabolites
b1094	CIDm00000311	1	5	12	60	NA	citric acid	acpP; acyl carrier protein (ACP)	Biosynthesis of secondary metabolites
b1094	CIDm00000197	1	5	8	40	NA	MgADP	acpP; acyl carrier protein (ACP)	Biosynthesis of secondary metabolites
b1095	CIDm00000379	1	6	2	12	NA	octanoate	fabF; 3-oxoacyl-[acyl-carrier-protein] synthase II	Biotin metabolism,Fatty acid metabolism,Biosynthesis of cofactors,Fatty acid biosynthesis
b1095	CIDm00002969	1	6	2	12	NA	decanoate	fabF; 3-oxoacyl-[acyl-carrier-protein] synthase II	Biotin metabolism,Fatty acid metabolism,Biosynthesis of cofactors,Fatty acid biosynthesis
b1095	CIDm00000109	1	6	2	12	NA	L-CSA	fabF; 3-oxoacyl-[acyl-carrier-protein] synthase II	Biotin metabolism,Fatty acid metabolism,Biosynthesis of cofactors,Fatty acid biosynthesis
b1096	CIDm00000743	1	6	2	12	NA	acetate, propionate	pabC; 4-amino-4-deoxychorismate lyase component of para-aminobenzoate synthase multienzyme complex	Biosynthesis of cofactors,Folate biosynthesis
b1098	CIDm00000621	1	6	2	12	227	Poly(dA	tmk; thymidylate kinase	Pyrimidine metabolism
b1098	CIDm00000851	1	6	2	12	NA	L-selenocysteine	tmk; thymidylate kinase	Pyrimidine metabolism
b1098	CIDm00000636	1	5	3	15	197	deoxyadenosine	tmk; thymidylate kinase	Pyrimidine metabolism
b1098	CIDm00000051	1	5	2	10	NA	ketoglutarate	tmk; thymidylate kinase	Pyrimidine metabolism
b1098	CIDm00002891	1	5	3	15	NA	cobalt	tmk; thymidylate kinase	Pyrimidine metabolism
b1098	CIDm00000593	1	5	3	15	725	ara-CTP	tmk; thymidylate kinase	Pyrimidine metabolism
b1098	CIDm00000899	1	5	2	10	NA	chitin	tmk; thymidylate kinase	Pyrimidine metabolism
b1098	CIDm00001158	1	6	2	12	725	uridine diphosphate	tmk; thymidylate kinase	Pyrimidine metabolism
b1098	CIDm00000990	1	6	2	12	182	3'-phosphoadenosine 5'-phosphosulfate	tmk; thymidylate kinase	Pyrimidine metabolism
b1098	CIDm00000994	1	5	3	15	NA	phenylalanine	tmk; thymidylate kinase	Pyrimidine metabolism
b1098	CIDm00000623	1	5	3	15	725	dCDP	tmk; thymidylate kinase	Pyrimidine metabolism
b1098	CIDm00000730	2	5	6	30	725	guanosine diphosphate	tmk; thymidylate kinase	Pyrimidine metabolism
b1098	CIDm00000295	1	6	2	12	NA	cyclic GMP	tmk; thymidylate kinase	Pyrimidine metabolism
b1098	CIDm00000646	2	5	3	15	725	deoxy-GTP	tmk; thymidylate kinase	Pyrimidine metabolism
b1098	CIDm00000224	3	5	28	140	166	adenosine monophosphate	tmk; thymidylate kinase	Pyrimidine metabolism
b1098	CIDm00000622	1	5	3	15	781	dATP	tmk; thymidylate kinase	Pyrimidine metabolism
b1098	CIDm00000191	3	5	11	55	NA	adenosine	tmk; thymidylate kinase	Pyrimidine metabolism
b1098	CIDm00000274	1	6	2	12	NA	cAMP	tmk; thymidylate kinase	Pyrimidine metabolism
b1098	CIDm00000290	1	6	2	12	725	cytidine 5'-diphosphate	tmk; thymidylate kinase	Pyrimidine metabolism
b1098	CIDm00001115	1	5	2	10	164	sucrose	tmk; thymidylate kinase	Pyrimidine metabolism
b1098	CIDm00000644	1	6	2	12	725	dGDP	tmk; thymidylate kinase	Pyrimidine metabolism
b1098	CIDm00000762	3	5	14	70	768	guanosine triphosphate	tmk; thymidylate kinase	Pyrimidine metabolism
b1107	CIDm00000993	1	5	2	10	NA	ribofuranoside	nagZ; beta N-acetyl-glucosaminidase	Amino sugar and nucleotide sugar metabolism,beta-Lactam resistance
b1119	CIDm00000499	1	5	7	35	NA	pyroglutamate	nagK; N-acetyl-D-glucosamine kinase	Amino sugar and nucleotide sugar metabolism
b1119	CIDm00000238	1	5	5	25	962	MgATP	nagK; N-acetyl-D-glucosamine kinase	Amino sugar and nucleotide sugar metabolism
b1128	CIDm00000611	1	5	10	50	NA	glutamic acid	50S ribosomal protein L16 3-hydroxylase (EC 1.14.11.47) (Ribosomal oxygenase RoxA) (ROX)	NA
b1129	CIDm00002891	1	5	3	15	151	cobalt	phoQ; sensory histidine kinase in two-component regulatory system with PhoP	Cationic antimicrobial peptide (CAMP) resistance,Two-component system
b1129	CIDm00000925	1	5	4	20	NA	diphosphopyridine nucleotide	phoQ; sensory histidine kinase in two-component regulatory system with PhoP	Cationic antimicrobial peptide (CAMP) resistance,Two-component system
b1129	CIDm00000317	1	5	3	15	NA	coenzyme A	phoQ; sensory histidine kinase in two-component regulatory system with PhoP	Cationic antimicrobial peptide (CAMP) resistance,Two-component system
b1129	CIDm00000611	1	5	5	25	NA	glutamic acid	phoQ; sensory histidine kinase in two-component regulatory system with PhoP	Cationic antimicrobial peptide (CAMP) resistance,Two-component system
b1129	CIDm00001060	1	5	29	145	NA	pyruvic acid	phoQ; sensory histidine kinase in two-component regulatory system with PhoP	Cationic antimicrobial peptide (CAMP) resistance,Two-component system
b1129	CIDm00000232	1	5	3	15	159	arginine	phoQ; sensory histidine kinase in two-component regulatory system with PhoP	Cationic antimicrobial peptide (CAMP) resistance,Two-component system
b1129	CIDm00000224	1	5	8	40	NA	adenosine monophosphate	phoQ; sensory histidine kinase in two-component regulatory system with PhoP	Cationic antimicrobial peptide (CAMP) resistance,Two-component system
b1129	CIDm00000716	1	5	3	15	NA	fructose	phoQ; sensory histidine kinase in two-component regulatory system with PhoP	Cationic antimicrobial peptide (CAMP) resistance,Two-component system
b1131	CIDm00000925	1	5	2	10	NA	diphosphopyridine nucleotide	purB; adenylosuccinate lyase	Purine metabolism,Alanine, aspartate and glutamate metabolism,Biosynthesis of cofactors,Biosynthesis of secondary metabolites
b1131	CIDm00000929	1	5	2	10	NA	nicotinamide adenine dinucleotide phosphate	purB; adenylosuccinate lyase	Purine metabolism,Alanine, aspartate and glutamate metabolism,Biosynthesis of cofactors,Biosynthesis of secondary metabolites
b1131	CIDm00000525	1	5	2	10	NA	malate	purB; adenylosuccinate lyase	Purine metabolism,Alanine, aspartate and glutamate metabolism,Biosynthesis of cofactors,Biosynthesis of secondary metabolites
b1131	CIDm00000773	2	5	6	30	NA	histidine	purB; adenylosuccinate lyase	Purine metabolism,Alanine, aspartate and glutamate metabolism,Biosynthesis of cofactors,Biosynthesis of secondary metabolites
b1131	CIDm00000612	1	5	2	10	NA	lactate	purB; adenylosuccinate lyase	Purine metabolism,Alanine, aspartate and glutamate metabolism,Biosynthesis of cofactors,Biosynthesis of secondary metabolites
b1131	CIDm00000602	1	5	2	10	NA	alanine	purB; adenylosuccinate lyase	Purine metabolism,Alanine, aspartate and glutamate metabolism,Biosynthesis of cofactors,Biosynthesis of secondary metabolites
b1131	CIDm00000238	1	5	12	60	978	MgATP	purB; adenylosuccinate lyase	Purine metabolism,Alanine, aspartate and glutamate metabolism,Biosynthesis of cofactors,Biosynthesis of secondary metabolites
b1131	CIDm00001060	1	5	2	10	NA	pyruvic acid	purB; adenylosuccinate lyase	Purine metabolism,Alanine, aspartate and glutamate metabolism,Biosynthesis of cofactors,Biosynthesis of secondary metabolites
b1131	CIDm00000197	2	5	20	100	981	MgADP	purB; adenylosuccinate lyase	Purine metabolism,Alanine, aspartate and glutamate metabolism,Biosynthesis of cofactors,Biosynthesis of secondary metabolites
b1134	CIDm00000730	8	6	7	42	900	guanosine diphosphate	Phosphatase NudJ (EC 3.6.1.-)	NA
b1134	CIDm00000314	2	5	3	15	513	poly-C	Phosphatase NudJ (EC 3.6.1.-)	NA
b1134	CIDm00001110	2	5	12	60	NA	succinate	Phosphatase NudJ (EC 3.6.1.-)	NA
b1134	CIDm00000051	2	5	2	10	NA	ketoglutarate	Phosphatase NudJ (EC 3.6.1.-)	NA
b1134	CIDm00000867	4	5	20	100	NA	malonate	Phosphatase NudJ (EC 3.6.1.-)	NA
b1134	CIDm00000925	4	5	17	85	NA	diphosphopyridine nucleotide	Phosphatase NudJ (EC 3.6.1.-)	NA
b1134	CIDm00000899	1	5	2	10	NA	chitin	Phosphatase NudJ (EC 3.6.1.-)	NA
b1134	CIDm00000622	1	6	4	24	NA	dATP	Phosphatase NudJ (EC 3.6.1.-)	NA
b1134	CIDm00001134	2	5	10	50	NA	thymidine	Phosphatase NudJ (EC 3.6.1.-)	NA
b1134	CIDm00000593	1	5	8	40	NA	ara-CTP	Phosphatase NudJ (EC 3.6.1.-)	NA
b1134	CIDm00000191	1	5	11	55	NA	adenosine	Phosphatase NudJ (EC 3.6.1.-)	NA
b1134	CIDm00000645	1	5	3	15	NA	dGMP	Phosphatase NudJ (EC 3.6.1.-)	NA
b1134	CIDm00000621	1	6	2	12	NA	Poly(dA	Phosphatase NudJ (EC 3.6.1.-)	NA
b1134	CIDm00000611	1	5	16	80	NA	glutamic acid	Phosphatase NudJ (EC 3.6.1.-)	NA
b1134	CIDm00000317	1	5	3	15	NA	coenzyme A	Phosphatase NudJ (EC 3.6.1.-)	NA
b1134	CIDm00000290	1	5	2	10	NA	cytidine 5'-diphosphate	Phosphatase NudJ (EC 3.6.1.-)	NA
b1134	CIDm00000994	1	5	3	15	NA	phenylalanine	Phosphatase NudJ (EC 3.6.1.-)	NA
b1134	CIDm00001158	1	5	2	10	NA	uridine diphosphate	Phosphatase NudJ (EC 3.6.1.-)	NA
b1134	CIDm00000206	1	6	9	54	NA	glucose	Phosphatase NudJ (EC 3.6.1.-)	NA
b1136	CIDm00000206	2	5	7	35	215	glucose	icd; isocitrate dehydrogenase; e14 prophage attachment site; tellurite reductase	Citrate cycle (TCA cycle),Carbon metabolism,Microbial metabolism in diverse environments,Biosynthesis of secondary metabolites,Glutathione metabolism,2-Oxocarboxylic acid metabolism,Biosynthesis of amino acids
b1136	CIDm00000317	1	5	2	10	926	coenzyme A	icd; isocitrate dehydrogenase; e14 prophage attachment site; tellurite reductase	Citrate cycle (TCA cycle),Carbon metabolism,Microbial metabolism in diverse environments,Biosynthesis of secondary metabolites,Glutathione metabolism,2-Oxocarboxylic acid metabolism,Biosynthesis of amino acids
b1136	CIDm00000892	1	5	7	35	NA	myo-inositol	icd; isocitrate dehydrogenase; e14 prophage attachment site; tellurite reductase	Citrate cycle (TCA cycle),Carbon metabolism,Microbial metabolism in diverse environments,Biosynthesis of secondary metabolites,Glutathione metabolism,2-Oxocarboxylic acid metabolism,Biosynthesis of amino acids
b1136	CIDm00002891	1	5	3	15	NA	cobalt	icd; isocitrate dehydrogenase; e14 prophage attachment site; tellurite reductase	Citrate cycle (TCA cycle),Carbon metabolism,Microbial metabolism in diverse environments,Biosynthesis of secondary metabolites,Glutathione metabolism,2-Oxocarboxylic acid metabolism,Biosynthesis of amino acids
b1136	CIDm00000611	2	5	3	15	922	glutamic acid	icd; isocitrate dehydrogenase; e14 prophage attachment site; tellurite reductase	Citrate cycle (TCA cycle),Carbon metabolism,Microbial metabolism in diverse environments,Biosynthesis of secondary metabolites,Glutathione metabolism,2-Oxocarboxylic acid metabolism,Biosynthesis of amino acids
b1136	CIDm00001110	1	5	7	35	522	succinate	icd; isocitrate dehydrogenase; e14 prophage attachment site; tellurite reductase	Citrate cycle (TCA cycle),Carbon metabolism,Microbial metabolism in diverse environments,Biosynthesis of secondary metabolites,Glutathione metabolism,2-Oxocarboxylic acid metabolism,Biosynthesis of amino acids
b1136	CIDm00000936	1	5	2	10	NA	vitamin B	icd; isocitrate dehydrogenase; e14 prophage attachment site; tellurite reductase	Citrate cycle (TCA cycle),Carbon metabolism,Microbial metabolism in diverse environments,Biosynthesis of secondary metabolites,Glutathione metabolism,2-Oxocarboxylic acid metabolism,Biosynthesis of amino acids
b1136	CIDm00000232	1	5	2	10	162	arginine	icd; isocitrate dehydrogenase; e14 prophage attachment site; tellurite reductase	Citrate cycle (TCA cycle),Carbon metabolism,Microbial metabolism in diverse environments,Biosynthesis of secondary metabolites,Glutathione metabolism,2-Oxocarboxylic acid metabolism,Biosynthesis of amino acids
b1136	CIDm00000970	1	5	3	15	957	oxaloacetate	icd; isocitrate dehydrogenase; e14 prophage attachment site; tellurite reductase	Citrate cycle (TCA cycle),Carbon metabolism,Microbial metabolism in diverse environments,Biosynthesis of secondary metabolites,Glutathione metabolism,2-Oxocarboxylic acid metabolism,Biosynthesis of amino acids
b1136	CIDm00000703	1	5	3	15	NA	flavin adenine dinucleotide	icd; isocitrate dehydrogenase; e14 prophage attachment site; tellurite reductase	Citrate cycle (TCA cycle),Carbon metabolism,Microbial metabolism in diverse environments,Biosynthesis of secondary metabolites,Glutathione metabolism,2-Oxocarboxylic acid metabolism,Biosynthesis of amino acids
b1136	CIDm00000867	3	5	12	60	169	malonate	icd; isocitrate dehydrogenase; e14 prophage attachment site; tellurite reductase	Citrate cycle (TCA cycle),Carbon metabolism,Microbial metabolism in diverse environments,Biosynthesis of secondary metabolites,Glutathione metabolism,2-Oxocarboxylic acid metabolism,Biosynthesis of amino acids
b1136	CIDm00001134	1	5	2	10	NA	thymidine	icd; isocitrate dehydrogenase; e14 prophage attachment site; tellurite reductase	Citrate cycle (TCA cycle),Carbon metabolism,Microbial metabolism in diverse environments,Biosynthesis of secondary metabolites,Glutathione metabolism,2-Oxocarboxylic acid metabolism,Biosynthesis of amino acids
b1136	CIDm00000745	1	5	2	10	NA	reduced glutathione	icd; isocitrate dehydrogenase; e14 prophage attachment site; tellurite reductase	Citrate cycle (TCA cycle),Carbon metabolism,Microbial metabolism in diverse environments,Biosynthesis of secondary metabolites,Glutathione metabolism,2-Oxocarboxylic acid metabolism,Biosynthesis of amino acids
b1136	CIDm00000109	1	5	3	15	NA	L-CSA	icd; isocitrate dehydrogenase; e14 prophage attachment site; tellurite reductase	Citrate cycle (TCA cycle),Carbon metabolism,Microbial metabolism in diverse environments,Biosynthesis of secondary metabolites,Glutathione metabolism,2-Oxocarboxylic acid metabolism,Biosynthesis of amino acids
b1136	CIDm00000197	10	5	28	140	NA	MgADP	icd; isocitrate dehydrogenase; e14 prophage attachment site; tellurite reductase	Citrate cycle (TCA cycle),Carbon metabolism,Microbial metabolism in diverse environments,Biosynthesis of secondary metabolites,Glutathione metabolism,2-Oxocarboxylic acid metabolism,Biosynthesis of amino acids
b1136	CIDm00001135	1	5	2	10	NA	thymine	icd; isocitrate dehydrogenase; e14 prophage attachment site; tellurite reductase	Citrate cycle (TCA cycle),Carbon metabolism,Microbial metabolism in diverse environments,Biosynthesis of secondary metabolites,Glutathione metabolism,2-Oxocarboxylic acid metabolism,Biosynthesis of amino acids
b1163	CIDm00000295	1	5	4	20	NA	cyclic GMP	NA	NA
b1163	CIDm00000867	3	6	3	18	NA	malonate	NA	NA
b1163	CIDm00000985	3	10	5	50	NA	palmitate	NA	NA
b1163	CIDm00000971	1	5	3	15	197	oxalic acid	NA	NA
b1163	CIDm00000761	1	10	3	30	NA	guanylate	NA	NA
b1163	CIDm00000317	1	5	5	25	NA	coenzyme A	NA	NA
b1163	CIDm00000424	1	6	2	12	NA	aspartate	NA	NA
b1163	CIDm00000925	1	5	2	10	NA	diphosphopyridine nucleotide	NA	NA
b1168	CIDm00000424	1	6	2	12	NA	aspartate	NA	NA
b1168	CIDm00000925	1	5	2	10	NA	diphosphopyridine nucleotide	NA	NA
b1168	CIDm00000985	3	10	5	50	NA	palmitate	NA	NA
b1168	CIDm00000867	3	6	3	18	NA	malonate	NA	NA
b1168	CIDm00000317	1	5	5	25	NA	coenzyme A	NA	NA
b1168	CIDm00000295	1	5	4	20	NA	cyclic GMP	NA	NA
b1168	CIDm00000761	1	10	3	30	NA	guanylate	NA	NA
b1168	CIDm00000971	1	5	3	15	197	oxalic acid	NA	NA
b1184	CIDm00000625	4	12	2	24	NA	deoxycytidine 5'-triphosphate	Protein UmuC (DNA polymerase V) (Pol V)	NA
b1184	CIDm00000620	1	5	2	10	NA	dADP	Protein UmuC (DNA polymerase V) (Pol V)	NA
b1189	CIDm00000703	2	6	3	18	606	flavin adenine dinucleotide	dadA; D-amino acid dehydrogenase	Phenylalanine metabolism
b1208	CIDm00000190	1	5	2	10	NA	adenine	ispE; 4-diphosphocytidyl-2-C-methylerythritol kinase	Biosynthesis of secondary metabolites,Terpenoid backbone biosynthesis
b1208	CIDm00000224	2	5	3	15	NA	adenosine monophosphate	ispE; 4-diphosphocytidyl-2-C-methylerythritol kinase	Biosynthesis of secondary metabolites,Terpenoid backbone biosynthesis
b1208	CIDm00001181	1	5	2	10	NA	uridine triphosphate	ispE; 4-diphosphocytidyl-2-C-methylerythritol kinase	Biosynthesis of secondary metabolites,Terpenoid backbone biosynthesis
b1208	CIDm00000593	2	5	3	15	908	ara-CTP	ispE; 4-diphosphocytidyl-2-C-methylerythritol kinase	Biosynthesis of secondary metabolites,Terpenoid backbone biosynthesis
b1208	CIDm00000762	1	5	3	15	158	guanosine triphosphate	ispE; 4-diphosphocytidyl-2-C-methylerythritol kinase	Biosynthesis of secondary metabolites,Terpenoid backbone biosynthesis
b1208	CIDm00001172	1	5	2	10	NA	uridylate	ispE; 4-diphosphocytidyl-2-C-methylerythritol kinase	Biosynthesis of secondary metabolites,Terpenoid backbone biosynthesis
b1222	CIDm00000925	1	5	2	10	NA	diphosphopyridine nucleotide	narX; sensory histidine kinase in two-component regulatory system with NarL	Two-component system
b1222	CIDm00000867	3	6	3	18	NA	malonate	narX; sensory histidine kinase in two-component regulatory system with NarL	Two-component system
b1222	CIDm00000295	1	5	4	20	NA	cyclic GMP	narX; sensory histidine kinase in two-component regulatory system with NarL	Two-component system
b1222	CIDm00000317	1	5	5	25	166	coenzyme A	narX; sensory histidine kinase in two-component regulatory system with NarL	Two-component system
b1222	CIDm00000424	1	6	2	12	259	aspartate	narX; sensory histidine kinase in two-component regulatory system with NarL	Two-component system
b1222	CIDm00000761	1	10	3	30	NA	guanylate	narX; sensory histidine kinase in two-component regulatory system with NarL	Two-component system
b1222	CIDm00000985	3	10	5	50	NA	palmitate	narX; sensory histidine kinase in two-component regulatory system with NarL	Two-component system
b1222	CIDm00000971	1	5	3	15	197	oxalic acid	narX; sensory histidine kinase in two-component regulatory system with NarL	Two-component system
b1238	CIDm00000311	1	5	2	10	NA	citric acid	tdk; thymidine kinase deoxyuridine kinase	Pyrimidine metabolism
b1238	CIDm00001124	1	5	2	10	900	thymidine diphosphate	tdk; thymidine kinase deoxyuridine kinase	Pyrimidine metabolism
b1238	CIDm00000645	1	5	2	10	NA	dGMP	tdk; thymidine kinase deoxyuridine kinase	Pyrimidine metabolism
b1238	CIDm00000238	1	5	2	10	979	MgATP	tdk; thymidine kinase deoxyuridine kinase	Pyrimidine metabolism
b1241	CIDm00001060	1	6	2	12	919	pyruvic acid	adhE; fused acetaldehyde-CoA dehydrogenase iron-dependent alcohol dehydrogenase pyruvate-formate lyase deactivase	Butanoate metabolism,Pyruvate metabolism,Fatty acid degradation,Microbial metabolism in diverse environments,Glycolysis / Gluconeogenesis,Biosynthesis of secondary metabolites,Degradation of aromatic compounds,Tyrosine metabolism
b1241	CIDm00000773	2	5	6	30	NA	histidine	adhE; fused acetaldehyde-CoA dehydrogenase iron-dependent alcohol dehydrogenase pyruvate-formate lyase deactivase	Butanoate metabolism,Pyruvate metabolism,Fatty acid degradation,Microbial metabolism in diverse environments,Glycolysis / Gluconeogenesis,Biosynthesis of secondary metabolites,Degradation of aromatic compounds,Tyrosine metabolism
b1241	CIDm00000238	13	5	28	140	778	MgATP	adhE; fused acetaldehyde-CoA dehydrogenase iron-dependent alcohol dehydrogenase pyruvate-formate lyase deactivase	Butanoate metabolism,Pyruvate metabolism,Fatty acid degradation,Microbial metabolism in diverse environments,Glycolysis / Gluconeogenesis,Biosynthesis of secondary metabolites,Degradation of aromatic compounds,Tyrosine metabolism
b1241	CIDm00000745	3	5	8	40	NA	reduced glutathione	adhE; fused acetaldehyde-CoA dehydrogenase iron-dependent alcohol dehydrogenase pyruvate-formate lyase deactivase	Butanoate metabolism,Pyruvate metabolism,Fatty acid degradation,Microbial metabolism in diverse environments,Glycolysis / Gluconeogenesis,Biosynthesis of secondary metabolites,Degradation of aromatic compounds,Tyrosine metabolism
b1241	CIDm00002891	1	5	3	15	NA	cobalt	adhE; fused acetaldehyde-CoA dehydrogenase iron-dependent alcohol dehydrogenase pyruvate-formate lyase deactivase	Butanoate metabolism,Pyruvate metabolism,Fatty acid degradation,Microbial metabolism in diverse environments,Glycolysis / Gluconeogenesis,Biosynthesis of secondary metabolites,Degradation of aromatic compounds,Tyrosine metabolism
b1241	CIDm00000971	1	5	2	10	172	oxalic acid	adhE; fused acetaldehyde-CoA dehydrogenase iron-dependent alcohol dehydrogenase pyruvate-formate lyase deactivase	Butanoate metabolism,Pyruvate metabolism,Fatty acid degradation,Microbial metabolism in diverse environments,Glycolysis / Gluconeogenesis,Biosynthesis of secondary metabolites,Degradation of aromatic compounds,Tyrosine metabolism
b1241	CIDm00000911	1	5	2	10	NA	fMet	adhE; fused acetaldehyde-CoA dehydrogenase iron-dependent alcohol dehydrogenase pyruvate-formate lyase deactivase	Butanoate metabolism,Pyruvate metabolism,Fatty acid degradation,Microbial metabolism in diverse environments,Glycolysis / Gluconeogenesis,Biosynthesis of secondary metabolites,Degradation of aromatic compounds,Tyrosine metabolism
b1241	CIDm00011005	1	5	2	10	NA	myristic acid	adhE; fused acetaldehyde-CoA dehydrogenase iron-dependent alcohol dehydrogenase pyruvate-formate lyase deactivase	Butanoate metabolism,Pyruvate metabolism,Fatty acid degradation,Microbial metabolism in diverse environments,Glycolysis / Gluconeogenesis,Biosynthesis of secondary metabolites,Degradation of aromatic compounds,Tyrosine metabolism
b1241	CIDm00000206	1	5	2	10	373	glucose	adhE; fused acetaldehyde-CoA dehydrogenase iron-dependent alcohol dehydrogenase pyruvate-formate lyase deactivase	Butanoate metabolism,Pyruvate metabolism,Fatty acid degradation,Microbial metabolism in diverse environments,Glycolysis / Gluconeogenesis,Biosynthesis of secondary metabolites,Degradation of aromatic compounds,Tyrosine metabolism
b1241	CIDm00000738	1	6	2	12	NA	glutamine	adhE; fused acetaldehyde-CoA dehydrogenase iron-dependent alcohol dehydrogenase pyruvate-formate lyase deactivase	Butanoate metabolism,Pyruvate metabolism,Fatty acid degradation,Microbial metabolism in diverse environments,Glycolysis / Gluconeogenesis,Biosynthesis of secondary metabolites,Degradation of aromatic compounds,Tyrosine metabolism
b1241	CIDm00000070	1	5	2	10	NA	alpha-ketoisocaproate	adhE; fused acetaldehyde-CoA dehydrogenase iron-dependent alcohol dehydrogenase pyruvate-formate lyase deactivase	Butanoate metabolism,Pyruvate metabolism,Fatty acid degradation,Microbial metabolism in diverse environments,Glycolysis / Gluconeogenesis,Biosynthesis of secondary metabolites,Degradation of aromatic compounds,Tyrosine metabolism
b1241	CIDm00000525	2	5	5	25	374	malate	adhE; fused acetaldehyde-CoA dehydrogenase iron-dependent alcohol dehydrogenase pyruvate-formate lyase deactivase	Butanoate metabolism,Pyruvate metabolism,Fatty acid degradation,Microbial metabolism in diverse environments,Glycolysis / Gluconeogenesis,Biosynthesis of secondary metabolites,Degradation of aromatic compounds,Tyrosine metabolism
b1241	CIDm00000710	2	5	2	10	NA	flavin mononucleotide	adhE; fused acetaldehyde-CoA dehydrogenase iron-dependent alcohol dehydrogenase pyruvate-formate lyase deactivase	Butanoate metabolism,Pyruvate metabolism,Fatty acid degradation,Microbial metabolism in diverse environments,Glycolysis / Gluconeogenesis,Biosynthesis of secondary metabolites,Degradation of aromatic compounds,Tyrosine metabolism
b1250	CIDm00000925	1	5	3	15	179	diphosphopyridine nucleotide	NA	NA
b1253	CIDm00000206	1	5	2	10	NA	glucose	yciA; acyl-CoA esterase	NA
b1253	CIDm00000238	1	5	6	30	NA	MgATP	yciA; acyl-CoA esterase	NA
b1253	CIDm00000762	1	5	6	30	NA	guanosine triphosphate	yciA; acyl-CoA esterase	NA
b1271	CIDm00000197	2	5	4	20	499	MgADP	Uncharacterized oxidoreductase YciK (EC 1.-.-.-)	NA
b1271	CIDm00001166	2	5	4	20	NA	UDP-glucose	Uncharacterized oxidoreductase YciK (EC 1.-.-.-)	NA
b1271	CIDm00000604	1	5	4	20	NA	gluconate	Uncharacterized oxidoreductase YciK (EC 1.-.-.-)	NA
b1271	CIDm00001158	1	5	2	10	NA	uridine diphosphate	Uncharacterized oxidoreductase YciK (EC 1.-.-.-)	NA
b1271	CIDm00000703	3	5	3	15	455	flavin adenine dinucleotide	Uncharacterized oxidoreductase YciK (EC 1.-.-.-)	NA
b1271	CIDm00000224	1	5	6	30	NA	adenosine monophosphate	Uncharacterized oxidoreductase YciK (EC 1.-.-.-)	NA
b1271	CIDm00000205	1	5	2	10	NA	Threonine	Uncharacterized oxidoreductase YciK (EC 1.-.-.-)	NA
b1271	CIDm00000238	1	5	2	10	638	MgATP	Uncharacterized oxidoreductase YciK (EC 1.-.-.-)	NA
b1271	CIDm00000867	1	5	5	25	NA	malonate	Uncharacterized oxidoreductase YciK (EC 1.-.-.-)	NA
b1271	CIDm00000290	1	5	2	10	NA	cytidine 5'-diphosphate	Uncharacterized oxidoreductase YciK (EC 1.-.-.-)	NA
b1271	CIDm00000730	1	5	2	10	NA	guanosine diphosphate	Uncharacterized oxidoreductase YciK (EC 1.-.-.-)	NA
b1271	CIDm00001060	1	5	2	10	NA	pyruvic acid	Uncharacterized oxidoreductase YciK (EC 1.-.-.-)	NA
b1271	CIDm00000229	1	5	11	55	NA	ribose	Uncharacterized oxidoreductase YciK (EC 1.-.-.-)	NA
b1285	CIDm00000971	1	5	3	15	NA	oxalic acid	gmr; cyclic-di-GMP phosphodiesterase; csgD regulator; modulator of RNase II stability	Biofilm formation - Escherichia coli,Quorum sensing
b1285	CIDm00000274	1	5	2	10	160	cAMP	gmr; cyclic-di-GMP phosphodiesterase; csgD regulator; modulator of RNase II stability	Biofilm formation - Escherichia coli,Quorum sensing
b1285	CIDm00000424	1	6	2	12	NA	aspartate	gmr; cyclic-di-GMP phosphodiesterase; csgD regulator; modulator of RNase II stability	Biofilm formation - Escherichia coli,Quorum sensing
b1285	CIDm00000317	1	5	5	25	NA	coenzyme A	gmr; cyclic-di-GMP phosphodiesterase; csgD regulator; modulator of RNase II stability	Biofilm formation - Escherichia coli,Quorum sensing
b1285	CIDm00000867	3	6	3	18	NA	malonate	gmr; cyclic-di-GMP phosphodiesterase; csgD regulator; modulator of RNase II stability	Biofilm formation - Escherichia coli,Quorum sensing
b1285	CIDm00000925	1	5	2	10	NA	diphosphopyridine nucleotide	gmr; cyclic-di-GMP phosphodiesterase; csgD regulator; modulator of RNase II stability	Biofilm formation - Escherichia coli,Quorum sensing
b1288	CIDm00000311	1	5	2	10	NA	citric acid	fabI; enoyl-[acyl-carrier-protein] reductase, NADH-dependent	Biotin metabolism,Fatty acid metabolism,Biosynthesis of cofactors,Biosynthesis of secondary metabolites,Fatty acid biosynthesis
b1288	CIDm00000604	1	5	4	20	NA	gluconate	fabI; enoyl-[acyl-carrier-protein] reductase, NADH-dependent	Biotin metabolism,Fatty acid metabolism,Biosynthesis of cofactors,Biosynthesis of secondary metabolites,Fatty acid biosynthesis
b1288	CIDm00000614	1	5	3	15	NA	3H-proline	fabI; enoyl-[acyl-carrier-protein] reductase, NADH-dependent	Biotin metabolism,Fatty acid metabolism,Biosynthesis of cofactors,Biosynthesis of secondary metabolites,Fatty acid biosynthesis
b1288	CIDm00000229	1	5	11	55	166	ribose	fabI; enoyl-[acyl-carrier-protein] reductase, NADH-dependent	Biotin metabolism,Fatty acid metabolism,Biosynthesis of cofactors,Biosynthesis of secondary metabolites,Fatty acid biosynthesis
b1297	CIDm00000867	1	5	20	100	NA	malonate	puuA; glutamate--putrescine ligase	Arginine and proline metabolism
b1297	CIDm00001110	1	5	12	60	NA	succinate	puuA; glutamate--putrescine ligase	Arginine and proline metabolism
b1297	CIDm00000602	1	5	15	75	NA	alanine	puuA; glutamate--putrescine ligase	Arginine and proline metabolism
b1297	CIDm00000925	1	5	17	85	NA	diphosphopyridine nucleotide	puuA; glutamate--putrescine ligase	Arginine and proline metabolism
b1297	CIDm00000238	1	5	28	140	963	MgATP	puuA; glutamate--putrescine ligase	Arginine and proline metabolism
b1300	CIDm00000929	14	18	2	36	940	nicotinamide adenine dinucleotide phosphate	puuC; gamma-glutamyl-gamma-aminobutyraldehyde dehydrogenase; succinate semialdehyde dehydrogenase	Arginine and proline metabolism
b1300	CIDm00000710	1	5	2	10	NA	flavin mononucleotide	puuC; gamma-glutamyl-gamma-aminobutyraldehyde dehydrogenase; succinate semialdehyde dehydrogenase	Arginine and proline metabolism
b1300	CIDm00000773	2	5	6	30	NA	histidine	puuC; gamma-glutamyl-gamma-aminobutyraldehyde dehydrogenase; succinate semialdehyde dehydrogenase	Arginine and proline metabolism
b1300	CIDm00000971	1	5	2	10	NA	oxalic acid	puuC; gamma-glutamyl-gamma-aminobutyraldehyde dehydrogenase; succinate semialdehyde dehydrogenase	Arginine and proline metabolism
b1300	CIDm00000238	11	5	28	140	970	MgATP	puuC; gamma-glutamyl-gamma-aminobutyraldehyde dehydrogenase; succinate semialdehyde dehydrogenase	Arginine and proline metabolism
b1300	CIDm00011005	1	5	2	10	NA	myristic acid	puuC; gamma-glutamyl-gamma-aminobutyraldehyde dehydrogenase; succinate semialdehyde dehydrogenase	Arginine and proline metabolism
b1300	CIDm00000525	2	5	5	25	155	malate	puuC; gamma-glutamyl-gamma-aminobutyraldehyde dehydrogenase; succinate semialdehyde dehydrogenase	Arginine and proline metabolism
b1300	CIDm00000745	1	5	8	40	NA	reduced glutathione	puuC; gamma-glutamyl-gamma-aminobutyraldehyde dehydrogenase; succinate semialdehyde dehydrogenase	Arginine and proline metabolism
b1300	CIDm00000738	1	6	2	12	175	glutamine	puuC; gamma-glutamyl-gamma-aminobutyraldehyde dehydrogenase; succinate semialdehyde dehydrogenase	Arginine and proline metabolism
b1300	CIDm00000911	1	5	2	10	NA	fMet	puuC; gamma-glutamyl-gamma-aminobutyraldehyde dehydrogenase; succinate semialdehyde dehydrogenase	Arginine and proline metabolism
b1303	CIDm00001158	1	5	2	10	NA	uridine diphosphate	Psp operon transcriptional activator (Phage shock protein F)	NA
b1303	CIDm00000314	1	5	3	15	NA	poly-C	Psp operon transcriptional activator (Phage shock protein F)	NA
b1303	CIDm00000593	1	5	8	40	NA	ara-CTP	Psp operon transcriptional activator (Phage shock protein F)	NA
b1303	CIDm00000867	1	5	8	40	NA	malonate	Psp operon transcriptional activator (Phage shock protein F)	NA
b1303	CIDm00000311	1	5	28	140	161	citric acid	Psp operon transcriptional activator (Phage shock protein F)	NA
b1303	CIDm00001110	1	5	3	15	NA	succinate	Psp operon transcriptional activator (Phage shock protein F)	NA
b1303	CIDm00000762	1	5	15	75	288	guanosine triphosphate	Psp operon transcriptional activator (Phage shock protein F)	NA
b1303	CIDm00001134	1	5	9	45	NA	thymidine	Psp operon transcriptional activator (Phage shock protein F)	NA
b1303	CIDm00000925	1	5	6	30	NA	diphosphopyridine nucleotide	Psp operon transcriptional activator (Phage shock protein F)	NA
b1303	CIDm00000317	1	5	3	15	NA	coenzyme A	Psp operon transcriptional activator (Phage shock protein F)	NA
b1303	CIDm00000290	1	5	2	10	NA	cytidine 5'-diphosphate	Psp operon transcriptional activator (Phage shock protein F)	NA
b1308	CIDm00000238	1	5	5	25	690	MgATP	Thiosulfate sulfurtransferase PspE (TST) (EC 2.8.1.1) (Phage shock protein E)	NA
b1309	CIDm00000197	1	5	8	40	NA	MgADP	ycjM; alpha amylase catalytic domain family protein	NA
b1313	CIDm00000604	1	5	4	20	NA	gluconate	D-guloside 3-dehydrogenase (EC 1.1.1.-)	NA
b1313	CIDm00000311	1	5	2	10	NA	citric acid	D-guloside 3-dehydrogenase (EC 1.1.1.-)	NA
b1315	CIDm00000311	2	5	2	10	NA	citric acid	D-glucoside 3-dehydrogenase (EC 1.1.1.-)	NA
b1315	CIDm00000224	2	5	3	15	NA	adenosine monophosphate	D-glucoside 3-dehydrogenase (EC 1.1.1.-)	NA
b1315	CIDm00000604	1	5	4	20	NA	gluconate	D-glucoside 3-dehydrogenase (EC 1.1.1.-)	NA
b1315	CIDm00000229	1	5	11	55	NA	ribose	D-glucoside 3-dehydrogenase (EC 1.1.1.-)	NA
b1325	CIDm00000311	15	8	13	104	NA	citric acid	NA	NA
b1325	CIDm00000899	3	6	5	30	NA	chitin	NA	NA
b1325	CIDm00001148	1	6	4	24	NA	tryptophan	NA	NA
b1325	CIDm00000389	1	5	2	10	NA	ornithine	NA	NA
b1326	CIDm00000617	7	5	14	70	NA	D-serine	Murein peptide amidase A (EC 3.4.17.-) (Gamma-D-Glu-Dap amidase) (Zinc metallocarboxypeptidase MpaA)	NA
b1326	CIDm00000994	6	6	7	42	NA	phenylalanine	Murein peptide amidase A (EC 3.4.17.-) (Gamma-D-Glu-Dap amidase) (Zinc metallocarboxypeptidase MpaA)	NA
b1326	CIDm00000602	6	5	16	80	900	alanine	Murein peptide amidase A (EC 3.4.17.-) (Gamma-D-Glu-Dap amidase) (Zinc metallocarboxypeptidase MpaA)	NA
b1326	CIDm00000866	5	5	9	45	NA	lysine	Murein peptide amidase A (EC 3.4.17.-) (Gamma-D-Glu-Dap amidase) (Zinc metallocarboxypeptidase MpaA)	NA
b1326	CIDm00000525	2	6	7	42	NA	malate	Murein peptide amidase A (EC 3.4.17.-) (Gamma-D-Glu-Dap amidase) (Zinc metallocarboxypeptidase MpaA)	NA
b1326	CIDm00000604	2	6	7	42	NA	gluconate	Murein peptide amidase A (EC 3.4.17.-) (Gamma-D-Glu-Dap amidase) (Zinc metallocarboxypeptidase MpaA)	NA
b1326	CIDm00000906	2	5	2	10	NA	sialic acid	Murein peptide amidase A (EC 3.4.17.-) (Gamma-D-Glu-Dap amidase) (Zinc metallocarboxypeptidase MpaA)	NA
b1326	CIDm00000876	2	6	3	18	NA	methionine	Murein peptide amidase A (EC 3.4.17.-) (Gamma-D-Glu-Dap amidase) (Zinc metallocarboxypeptidase MpaA)	NA
b1326	CIDm00000614	3	5	14	70	NA	3H-proline	Murein peptide amidase A (EC 3.4.17.-) (Gamma-D-Glu-Dap amidase) (Zinc metallocarboxypeptidase MpaA)	NA
b1326	CIDm00000745	3	5	9	45	NA	reduced glutathione	Murein peptide amidase A (EC 3.4.17.-) (Gamma-D-Glu-Dap amidase) (Zinc metallocarboxypeptidase MpaA)	NA
b1326	CIDm00001148	3	5	4	20	NA	tryptophan	Murein peptide amidase A (EC 3.4.17.-) (Gamma-D-Glu-Dap amidase) (Zinc metallocarboxypeptidase MpaA)	NA
b1326	CIDm00000051	3	6	7	42	NA	ketoglutarate	Murein peptide amidase A (EC 3.4.17.-) (Gamma-D-Glu-Dap amidase) (Zinc metallocarboxypeptidase MpaA)	NA
b1326	CIDm00002891	3	6	7	42	NA	cobalt	Murein peptide amidase A (EC 3.4.17.-) (Gamma-D-Glu-Dap amidase) (Zinc metallocarboxypeptidase MpaA)	NA
b1326	CIDm00000857	3	6	7	42	NA	leucine	Murein peptide amidase A (EC 3.4.17.-) (Gamma-D-Glu-Dap amidase) (Zinc metallocarboxypeptidase MpaA)	NA
b1326	CIDm00000925	2	5	13	65	NA	diphosphopyridine nucleotide	Murein peptide amidase A (EC 3.4.17.-) (Gamma-D-Glu-Dap amidase) (Zinc metallocarboxypeptidase MpaA)	NA
b1326	CIDm00000993	2	6	7	42	NA	ribofuranoside	Murein peptide amidase A (EC 3.4.17.-) (Gamma-D-Glu-Dap amidase) (Zinc metallocarboxypeptidase MpaA)	NA
b1326	CIDm00000791	2	6	7	42	NA	isoleucine	Murein peptide amidase A (EC 3.4.17.-) (Gamma-D-Glu-Dap amidase) (Zinc metallocarboxypeptidase MpaA)	NA
b1326	CIDm00000971	1	5	2	10	NA	oxalic acid	Murein peptide amidase A (EC 3.4.17.-) (Gamma-D-Glu-Dap amidase) (Zinc metallocarboxypeptidase MpaA)	NA
b1326	CIDm00000096	1	5	2	10	NA	diacetate	Murein peptide amidase A (EC 3.4.17.-) (Gamma-D-Glu-Dap amidase) (Zinc metallocarboxypeptidase MpaA)	NA
b1326	CIDm00000389	1	5	9	45	NA	ornithine	Murein peptide amidase A (EC 3.4.17.-) (Gamma-D-Glu-Dap amidase) (Zinc metallocarboxypeptidase MpaA)	NA
b1326	CIDm00001172	1	5	2	10	NA	uridylate	Murein peptide amidase A (EC 3.4.17.-) (Gamma-D-Glu-Dap amidase) (Zinc metallocarboxypeptidase MpaA)	NA
b1326	CIDm00011005	1	5	2	10	NA	myristic acid	Murein peptide amidase A (EC 3.4.17.-) (Gamma-D-Glu-Dap amidase) (Zinc metallocarboxypeptidase MpaA)	NA
b1326	CIDm00003893	1	5	2	10	NA	lauric acid	Murein peptide amidase A (EC 3.4.17.-) (Gamma-D-Glu-Dap amidase) (Zinc metallocarboxypeptidase MpaA)	NA
b1326	CIDm00000681	1	5	2	10	NA	dopamine	Murein peptide amidase A (EC 3.4.17.-) (Gamma-D-Glu-Dap amidase) (Zinc metallocarboxypeptidase MpaA)	NA
b1326	CIDm00000739	1	5	2	10	NA	anti-D	Murein peptide amidase A (EC 3.4.17.-) (Gamma-D-Glu-Dap amidase) (Zinc metallocarboxypeptidase MpaA)	NA
b1341	CIDm00000424	1	6	2	12	NA	aspartate	ydaM; diguanylate cyclase, csgD regulator	Biofilm formation - Escherichia coli
b1341	CIDm00000867	3	6	3	18	NA	malonate	ydaM; diguanylate cyclase, csgD regulator	Biofilm formation - Escherichia coli
b1341	CIDm00000971	1	5	3	15	NA	oxalic acid	ydaM; diguanylate cyclase, csgD regulator	Biofilm formation - Escherichia coli
b1341	CIDm00000317	1	5	5	25	NA	coenzyme A	ydaM; diguanylate cyclase, csgD regulator	Biofilm formation - Escherichia coli
b1341	CIDm00000925	1	5	2	10	NA	diphosphopyridine nucleotide	ydaM; diguanylate cyclase, csgD regulator	Biofilm formation - Escherichia coli
b1341	CIDm00000761	3	11	3	33	NA	guanylate	ydaM; diguanylate cyclase, csgD regulator	Biofilm formation - Escherichia coli
b1341	CIDm00000274	1	5	2	10	160	cAMP	ydaM; diguanylate cyclase, csgD regulator	Biofilm formation - Escherichia coli
b1343	CIDm00000611	1	5	16	80	NA	glutamic acid	NA	NA
b1343	CIDm00000238	1	5	28	140	956	MgATP	NA	NA
b1343	CIDm00001110	1	5	12	60	NA	succinate	NA	NA
b1343	CIDm00000925	1	5	17	85	NA	diphosphopyridine nucleotide	NA	NA
b1343	CIDm00000867	1	5	20	100	160	malonate	NA	NA
b1385	CIDm00000525	2	5	5	25	NA	malate	feaB; phenylacetaldehyde dehydrogenase	Phenylalanine metabolism,Microbial metabolism in diverse environments
b1385	CIDm00000738	1	6	2	12	NA	glutamine	feaB; phenylacetaldehyde dehydrogenase	Phenylalanine metabolism,Microbial metabolism in diverse environments
b1385	CIDm00000773	2	5	6	30	NA	histidine	feaB; phenylacetaldehyde dehydrogenase	Phenylalanine metabolism,Microbial metabolism in diverse environments
b1385	CIDm00000745	1	5	8	40	NA	reduced glutathione	feaB; phenylacetaldehyde dehydrogenase	Phenylalanine metabolism,Microbial metabolism in diverse environments
b1385	CIDm00011005	1	5	2	10	NA	myristic acid	feaB; phenylacetaldehyde dehydrogenase	Phenylalanine metabolism,Microbial metabolism in diverse environments
b1385	CIDm00000710	1	5	2	10	NA	flavin mononucleotide	feaB; phenylacetaldehyde dehydrogenase	Phenylalanine metabolism,Microbial metabolism in diverse environments
b1385	CIDm00000971	1	5	2	10	NA	oxalic acid	feaB; phenylacetaldehyde dehydrogenase	Phenylalanine metabolism,Microbial metabolism in diverse environments
b1385	CIDm00000238	11	5	28	140	959	MgATP	feaB; phenylacetaldehyde dehydrogenase	Phenylalanine metabolism,Microbial metabolism in diverse environments
b1385	CIDm00000929	14	18	2	36	423	nicotinamide adenine dinucleotide phosphate	feaB; phenylacetaldehyde dehydrogenase	Phenylalanine metabolism,Microbial metabolism in diverse environments
b1385	CIDm00000911	1	5	2	10	NA	fMet	feaB; phenylacetaldehyde dehydrogenase	Phenylalanine metabolism,Microbial metabolism in diverse environments
b1387	CIDm00000311	1	5	5	25	NA	citric acid	paaZ; oxepin-CoA hydrolase and 3-oxo-5,6-dehydrosuberyl-CoA semialdehyde dehydrogenase	Phenylalanine metabolism,Microbial metabolism in diverse environments
b1387	CIDm00000238	1	5	2	10	NA	MgATP	paaZ; oxepin-CoA hydrolase and 3-oxo-5,6-dehydrosuberyl-CoA semialdehyde dehydrogenase	Phenylalanine metabolism,Microbial metabolism in diverse environments
b1387	CIDm00000936	1	5	2	10	NA	vitamin B	paaZ; oxepin-CoA hydrolase and 3-oxo-5,6-dehydrosuberyl-CoA semialdehyde dehydrogenase	Phenylalanine metabolism,Microbial metabolism in diverse environments
b1387	CIDm00000197	2	5	4	20	NA	MgADP	paaZ; oxepin-CoA hydrolase and 3-oxo-5,6-dehydrosuberyl-CoA semialdehyde dehydrogenase	Phenylalanine metabolism,Microbial metabolism in diverse environments
b1387	CIDm00000109	1	5	2	10	NA	L-CSA	paaZ; oxepin-CoA hydrolase and 3-oxo-5,6-dehydrosuberyl-CoA semialdehyde dehydrogenase	Phenylalanine metabolism,Microbial metabolism in diverse environments
b1387	CIDm00000703	1	5	2	10	777	flavin adenine dinucleotide	paaZ; oxepin-CoA hydrolase and 3-oxo-5,6-dehydrosuberyl-CoA semialdehyde dehydrogenase	Phenylalanine metabolism,Microbial metabolism in diverse environments
b1387	CIDm00004952	1	5	2	10	NA	prostaglandin A1	paaZ; oxepin-CoA hydrolase and 3-oxo-5,6-dehydrosuberyl-CoA semialdehyde dehydrogenase	Phenylalanine metabolism,Microbial metabolism in diverse environments
b1387	CIDm00000317	1	5	2	10	981	coenzyme A	paaZ; oxepin-CoA hydrolase and 3-oxo-5,6-dehydrosuberyl-CoA semialdehyde dehydrogenase	Phenylalanine metabolism,Microbial metabolism in diverse environments
b1392	CIDm00000703	1	9	2	18	NA	flavin adenine dinucleotide	paaE; ring 1,2-phenylacetyl-CoA epoxidase, NAD(P)H oxidoreductase component	Phenylalanine metabolism,Microbial metabolism in diverse environments
b1393	CIDm00000925	1	5	2	10	951	diphosphopyridine nucleotide	paaF; 2,3-dehydroadipyl-CoA hydratase	Butanoate metabolism,Phenylalanine metabolism,Propanoate metabolism,Fatty acid degradation,Benzoate degradation,Lysine degradation,Tryptophan metabolism,Microbial metabolism in diverse environments,Fatty acid metabolism,beta-Alanine metabolism,Biosynthesis of secondary metabolites,Valine, leucine and isoleucine degradation
b1394	CIDm00000925	1	5	2	10	951	diphosphopyridine nucleotide	paaG; 1,2-epoxyphenylacetyl-CoA isomerase, oxepin-CoA-forming	Phenylalanine metabolism,Microbial metabolism in diverse environments
b1395	CIDm00000238	1	5	3	15	NA	MgATP	paaH; 3-hydroxyadipyl-CoA dehydrogenase, NAD+-dependent	Butanoate metabolism,Phenylalanine metabolism,Carbon metabolism,Benzoate degradation,Microbial metabolism in diverse environments
b1398	CIDm00001134	1	5	9	45	NA	thymidine	paaK; phenylacetyl-CoA ligase	Phenylalanine metabolism,Microbial metabolism in diverse environments
b1398	CIDm00000314	1	5	3	15	NA	poly-C	paaK; phenylacetyl-CoA ligase	Phenylalanine metabolism,Microbial metabolism in diverse environments
b1398	CIDm00001158	1	5	2	10	NA	uridine diphosphate	paaK; phenylacetyl-CoA ligase	Phenylalanine metabolism,Microbial metabolism in diverse environments
b1398	CIDm00000311	1	5	28	140	NA	citric acid	paaK; phenylacetyl-CoA ligase	Phenylalanine metabolism,Microbial metabolism in diverse environments
b1398	CIDm00001110	1	5	3	15	NA	succinate	paaK; phenylacetyl-CoA ligase	Phenylalanine metabolism,Microbial metabolism in diverse environments
b1398	CIDm00000703	1	5	5	25	NA	flavin adenine dinucleotide	paaK; phenylacetyl-CoA ligase	Phenylalanine metabolism,Microbial metabolism in diverse environments
b1398	CIDm00000762	1	5	15	75	166	guanosine triphosphate	paaK; phenylacetyl-CoA ligase	Phenylalanine metabolism,Microbial metabolism in diverse environments
b1398	CIDm00000593	1	5	8	40	NA	ara-CTP	paaK; phenylacetyl-CoA ligase	Phenylalanine metabolism,Microbial metabolism in diverse environments
b1398	CIDm00000867	2	5	8	40	NA	malonate	paaK; phenylacetyl-CoA ligase	Phenylalanine metabolism,Microbial metabolism in diverse environments
b1398	CIDm00000925	2	5	6	30	900	diphosphopyridine nucleotide	paaK; phenylacetyl-CoA ligase	Phenylalanine metabolism,Microbial metabolism in diverse environments
b1398	CIDm00000290	1	5	2	10	NA	cytidine 5'-diphosphate	paaK; phenylacetyl-CoA ligase	Phenylalanine metabolism,Microbial metabolism in diverse environments
b1415	CIDm00000525	2	5	5	25	190	malate	aldA; aldehyde dehydrogenase A, NAD-linked	Pyruvate metabolism,Microbial metabolism in diverse environments,Glyoxylate and dicarboxylate metabolism
b1415	CIDm00000971	1	5	2	10	NA	oxalic acid	aldA; aldehyde dehydrogenase A, NAD-linked	Pyruvate metabolism,Microbial metabolism in diverse environments,Glyoxylate and dicarboxylate metabolism
b1415	CIDm00000745	1	5	8	40	NA	reduced glutathione	aldA; aldehyde dehydrogenase A, NAD-linked	Pyruvate metabolism,Microbial metabolism in diverse environments,Glyoxylate and dicarboxylate metabolism
b1415	CIDm00000238	11	5	28	140	712	MgATP	aldA; aldehyde dehydrogenase A, NAD-linked	Pyruvate metabolism,Microbial metabolism in diverse environments,Glyoxylate and dicarboxylate metabolism
b1415	CIDm00000773	2	5	6	30	NA	histidine	aldA; aldehyde dehydrogenase A, NAD-linked	Pyruvate metabolism,Microbial metabolism in diverse environments,Glyoxylate and dicarboxylate metabolism
b1415	CIDm00000911	1	5	2	10	NA	fMet	aldA; aldehyde dehydrogenase A, NAD-linked	Pyruvate metabolism,Microbial metabolism in diverse environments,Glyoxylate and dicarboxylate metabolism
b1415	CIDm00011005	1	5	2	10	NA	myristic acid	aldA; aldehyde dehydrogenase A, NAD-linked	Pyruvate metabolism,Microbial metabolism in diverse environments,Glyoxylate and dicarboxylate metabolism
b1415	CIDm00000710	1	5	2	10	NA	flavin mononucleotide	aldA; aldehyde dehydrogenase A, NAD-linked	Pyruvate metabolism,Microbial metabolism in diverse environments,Glyoxylate and dicarboxylate metabolism
b1415	CIDm00000738	1	6	2	12	283	glutamine	aldA; aldehyde dehydrogenase A, NAD-linked	Pyruvate metabolism,Microbial metabolism in diverse environments,Glyoxylate and dicarboxylate metabolism
b1415	CIDm00000929	14	18	2	36	940	nicotinamide adenine dinucleotide phosphate	aldA; aldehyde dehydrogenase A, NAD-linked	Pyruvate metabolism,Microbial metabolism in diverse environments,Glyoxylate and dicarboxylate metabolism
b1427	CIDm00000274	1	5	7	35	NA	cAMP	Ribosomal-protein-serine acetyltransferase (EC 2.3.1.-) (Acetylating enzyme for N-terminal of ribosomal protein L7/L12)	NA
b1444	CIDm00000911	1	5	2	10	NA	fMet	patD; gamma-aminobutyraldehyde dehydrogenase	Lysine degradation,Microbial metabolism in diverse environments,Arginine and proline metabolism,beta-Alanine metabolism
b1444	CIDm00000710	1	5	2	10	NA	flavin mononucleotide	patD; gamma-aminobutyraldehyde dehydrogenase	Lysine degradation,Microbial metabolism in diverse environments,Arginine and proline metabolism,beta-Alanine metabolism
b1444	CIDm00000738	1	6	2	12	NA	glutamine	patD; gamma-aminobutyraldehyde dehydrogenase	Lysine degradation,Microbial metabolism in diverse environments,Arginine and proline metabolism,beta-Alanine metabolism
b1444	CIDm00000971	1	5	2	10	NA	oxalic acid	patD; gamma-aminobutyraldehyde dehydrogenase	Lysine degradation,Microbial metabolism in diverse environments,Arginine and proline metabolism,beta-Alanine metabolism
b1444	CIDm00000745	1	5	8	40	NA	reduced glutathione	patD; gamma-aminobutyraldehyde dehydrogenase	Lysine degradation,Microbial metabolism in diverse environments,Arginine and proline metabolism,beta-Alanine metabolism
b1444	CIDm00000773	2	5	6	30	NA	histidine	patD; gamma-aminobutyraldehyde dehydrogenase	Lysine degradation,Microbial metabolism in diverse environments,Arginine and proline metabolism,beta-Alanine metabolism
b1444	CIDm00000238	11	5	28	140	607	MgATP	patD; gamma-aminobutyraldehyde dehydrogenase	Lysine degradation,Microbial metabolism in diverse environments,Arginine and proline metabolism,beta-Alanine metabolism
b1444	CIDm00000525	2	5	5	25	NA	malate	patD; gamma-aminobutyraldehyde dehydrogenase	Lysine degradation,Microbial metabolism in diverse environments,Arginine and proline metabolism,beta-Alanine metabolism
b1444	CIDm00000929	14	18	2	36	423	nicotinamide adenine dinucleotide phosphate	patD; gamma-aminobutyraldehyde dehydrogenase	Lysine degradation,Microbial metabolism in diverse environments,Arginine and proline metabolism,beta-Alanine metabolism
b1444	CIDm00011005	1	5	2	10	NA	myristic acid	patD; gamma-aminobutyraldehyde dehydrogenase	Lysine degradation,Microbial metabolism in diverse environments,Arginine and proline metabolism,beta-Alanine metabolism
b1451	CIDm00000753	2	5	2	10	NA	glycerol	NA	NA
b1451	CIDm00000739	1	5	2	10	NA	anti-D	NA	NA
b1451	CIDm00000096	1	5	2	10	NA	diacetate	NA	NA
b1451	CIDm00003893	1	5	2	10	NA	lauric acid	NA	NA
b1451	CIDm00011005	1	5	2	10	NA	myristic acid	NA	NA
b1454	CIDm00000925	1	5	13	65	NA	diphosphopyridine nucleotide	Uncharacterized GST-like protein YncG	NA
b1454	CIDm00001182	1	5	14	70	NA	L-valine	Uncharacterized GST-like protein YncG	NA
b1454	CIDm00000602	1	5	16	80	NA	alanine	Uncharacterized GST-like protein YncG	NA
b1462	CIDm00000197	1	5	2	10	NA	MgADP	NA	NA
b1462	CIDm00000681	1	5	2	10	NA	dopamine	NA	NA
b1462	CIDm00000311	1	5	3	15	NA	citric acid	NA	NA
b1462	CIDm00000745	1	5	2	10	NA	reduced glutathione	NA	NA
b1462	CIDm00000867	1	5	2	10	NA	malonate	NA	NA
b1479	CIDm00000317	2	5	4	20	911	coenzyme A	maeA; malate dehydrogenase, decarboxylating, NAD-requiring; malic enzyme	Pyruvate metabolism,Carbon metabolism,Two-component system
b1479	CIDm00000612	1	5	2	10	487	lactate	maeA; malate dehydrogenase, decarboxylating, NAD-requiring; malic enzyme	Pyruvate metabolism,Carbon metabolism,Two-component system
b1479	CIDm00000232	1	6	2	12	NA	arginine	maeA; malate dehydrogenase, decarboxylating, NAD-requiring; malic enzyme	Pyruvate metabolism,Carbon metabolism,Two-component system
b1479	CIDm00000197	1	5	3	15	153	MgADP	maeA; malate dehydrogenase, decarboxylating, NAD-requiring; malic enzyme	Pyruvate metabolism,Carbon metabolism,Two-component system
b1489	CIDm00000867	3	6	3	18	NA	malonate	Oxygen sensor protein DosP (EC 3.1.4.52) (Direct oxygen-sensing phosphodiesterase) (Direct oxygen sensor protein) (Ec DOS) (Heme-regulated cyclic di-GMP phosphodiesterase)	NA
b1489	CIDm00000274	1	5	2	10	263	cAMP	Oxygen sensor protein DosP (EC 3.1.4.52) (Direct oxygen-sensing phosphodiesterase) (Direct oxygen sensor protein) (Ec DOS) (Heme-regulated cyclic di-GMP phosphodiesterase)	NA
b1489	CIDm00000925	1	5	2	10	NA	diphosphopyridine nucleotide	Oxygen sensor protein DosP (EC 3.1.4.52) (Direct oxygen-sensing phosphodiesterase) (Direct oxygen sensor protein) (Ec DOS) (Heme-regulated cyclic di-GMP phosphodiesterase)	NA
b1489	CIDm00000317	1	5	5	25	NA	coenzyme A	Oxygen sensor protein DosP (EC 3.1.4.52) (Direct oxygen-sensing phosphodiesterase) (Direct oxygen sensor protein) (Ec DOS) (Heme-regulated cyclic di-GMP phosphodiesterase)	NA
b1489	CIDm00000971	1	5	3	15	NA	oxalic acid	Oxygen sensor protein DosP (EC 3.1.4.52) (Direct oxygen-sensing phosphodiesterase) (Direct oxygen sensor protein) (Ec DOS) (Heme-regulated cyclic di-GMP phosphodiesterase)	NA
b1489	CIDm00000424	1	6	2	12	NA	aspartate	Oxygen sensor protein DosP (EC 3.1.4.52) (Direct oxygen-sensing phosphodiesterase) (Direct oxygen sensor protein) (Ec DOS) (Heme-regulated cyclic di-GMP phosphodiesterase)	NA
b1490	CIDm00000985	3	10	5	50	NA	palmitate	Diguanylate cyclase DosC (DGC) (EC 2.7.7.65) (Direct oxygen-sensing cyclase)	NA
b1490	CIDm00000867	3	6	3	18	NA	malonate	Diguanylate cyclase DosC (DGC) (EC 2.7.7.65) (Direct oxygen-sensing cyclase)	NA
b1490	CIDm00000424	1	6	2	12	NA	aspartate	Diguanylate cyclase DosC (DGC) (EC 2.7.7.65) (Direct oxygen-sensing cyclase)	NA
b1490	CIDm00000925	1	5	2	10	NA	diphosphopyridine nucleotide	Diguanylate cyclase DosC (DGC) (EC 2.7.7.65) (Direct oxygen-sensing cyclase)	NA
b1490	CIDm00000971	1	5	3	15	197	oxalic acid	Diguanylate cyclase DosC (DGC) (EC 2.7.7.65) (Direct oxygen-sensing cyclase)	NA
b1490	CIDm00000295	1	5	4	20	NA	cyclic GMP	Diguanylate cyclase DosC (DGC) (EC 2.7.7.65) (Direct oxygen-sensing cyclase)	NA
b1490	CIDm00000761	1	10	3	30	NA	guanylate	Diguanylate cyclase DosC (DGC) (EC 2.7.7.65) (Direct oxygen-sensing cyclase)	NA
b1490	CIDm00000317	1	5	5	25	NA	coenzyme A	Diguanylate cyclase DosC (DGC) (EC 2.7.7.65) (Direct oxygen-sensing cyclase)	NA
b1511	CIDm00000716	1	5	3	15	NA	fructose	lsrK; autoinducer-2 (AI-2) kinase	Quorum sensing
b1511	CIDm00000925	1	5	4	20	NA	diphosphopyridine nucleotide	lsrK; autoinducer-2 (AI-2) kinase	Quorum sensing
b1511	CIDm00002891	1	5	3	15	NA	cobalt	lsrK; autoinducer-2 (AI-2) kinase	Quorum sensing
b1511	CIDm00000232	1	5	3	15	NA	arginine	lsrK; autoinducer-2 (AI-2) kinase	Quorum sensing
b1511	CIDm00000611	1	5	5	25	NA	glutamic acid	lsrK; autoinducer-2 (AI-2) kinase	Quorum sensing
b1511	CIDm00000317	1	5	3	15	NA	coenzyme A	lsrK; autoinducer-2 (AI-2) kinase	Quorum sensing
b1511	CIDm00000224	1	5	8	40	NA	adenosine monophosphate	lsrK; autoinducer-2 (AI-2) kinase	Quorum sensing
b1522	CIDm00000985	3	10	5	50	NA	palmitate	Probable diguanylate cyclase DgcF (DGC) (EC 2.7.7.65)	NA
b1522	CIDm00000925	1	5	2	10	NA	diphosphopyridine nucleotide	Probable diguanylate cyclase DgcF (DGC) (EC 2.7.7.65)	NA
b1522	CIDm00000867	3	6	3	18	NA	malonate	Probable diguanylate cyclase DgcF (DGC) (EC 2.7.7.65)	NA
b1522	CIDm00000971	1	5	3	15	197	oxalic acid	Probable diguanylate cyclase DgcF (DGC) (EC 2.7.7.65)	NA
b1522	CIDm00000295	1	5	4	20	NA	cyclic GMP	Probable diguanylate cyclase DgcF (DGC) (EC 2.7.7.65)	NA
b1522	CIDm00000761	1	10	3	30	NA	guanylate	Probable diguanylate cyclase DgcF (DGC) (EC 2.7.7.65)	NA
b1522	CIDm00000424	1	6	2	12	NA	aspartate	Probable diguanylate cyclase DgcF (DGC) (EC 2.7.7.65)	NA
b1522	CIDm00000317	1	5	5	25	NA	coenzyme A	Probable diguanylate cyclase DgcF (DGC) (EC 2.7.7.65)	NA
b1525	CIDm00011005	1	5	2	10	NA	myristic acid	sad; succinate semialdehyde dehydrogenase, NAD(P)+-dependent	Butanoate metabolism,Alanine, aspartate and glutamate metabolism,Microbial metabolism in diverse environments,Nicotinate and nicotinamide metabolism
b1525	CIDm00000929	14	18	2	36	881	nicotinamide adenine dinucleotide phosphate	sad; succinate semialdehyde dehydrogenase, NAD(P)+-dependent	Butanoate metabolism,Alanine, aspartate and glutamate metabolism,Microbial metabolism in diverse environments,Nicotinate and nicotinamide metabolism
b1525	CIDm00000773	2	5	6	30	NA	histidine	sad; succinate semialdehyde dehydrogenase, NAD(P)+-dependent	Butanoate metabolism,Alanine, aspartate and glutamate metabolism,Microbial metabolism in diverse environments,Nicotinate and nicotinamide metabolism
b1525	CIDm00000738	1	6	2	12	NA	glutamine	sad; succinate semialdehyde dehydrogenase, NAD(P)+-dependent	Butanoate metabolism,Alanine, aspartate and glutamate metabolism,Microbial metabolism in diverse environments,Nicotinate and nicotinamide metabolism
b1525	CIDm00000745	1	5	8	40	NA	reduced glutathione	sad; succinate semialdehyde dehydrogenase, NAD(P)+-dependent	Butanoate metabolism,Alanine, aspartate and glutamate metabolism,Microbial metabolism in diverse environments,Nicotinate and nicotinamide metabolism
b1525	CIDm00000971	1	5	2	10	NA	oxalic acid	sad; succinate semialdehyde dehydrogenase, NAD(P)+-dependent	Butanoate metabolism,Alanine, aspartate and glutamate metabolism,Microbial metabolism in diverse environments,Nicotinate and nicotinamide metabolism
b1525	CIDm00000911	1	5	2	10	NA	fMet	sad; succinate semialdehyde dehydrogenase, NAD(P)+-dependent	Butanoate metabolism,Alanine, aspartate and glutamate metabolism,Microbial metabolism in diverse environments,Nicotinate and nicotinamide metabolism
b1525	CIDm00000710	1	5	2	10	NA	flavin mononucleotide	sad; succinate semialdehyde dehydrogenase, NAD(P)+-dependent	Butanoate metabolism,Alanine, aspartate and glutamate metabolism,Microbial metabolism in diverse environments,Nicotinate and nicotinamide metabolism
b1525	CIDm00000525	2	5	5	25	NA	malate	sad; succinate semialdehyde dehydrogenase, NAD(P)+-dependent	Butanoate metabolism,Alanine, aspartate and glutamate metabolism,Microbial metabolism in diverse environments,Nicotinate and nicotinamide metabolism
b1525	CIDm00000238	11	5	28	140	607	MgATP	sad; succinate semialdehyde dehydrogenase, NAD(P)+-dependent	Butanoate metabolism,Alanine, aspartate and glutamate metabolism,Microbial metabolism in diverse environments,Nicotinate and nicotinamide metabolism
b1580	CIDm00000311	1	5	2	10	NA	citric acid	rspB; putative Zn-dependent NAD(P)-binding oxidoreductase	Pentose and glucuronate interconversions
b1580	CIDm00000604	1	5	4	20	NA	gluconate	rspB; putative Zn-dependent NAD(P)-binding oxidoreductase	Pentose and glucuronate interconversions
b1581	CIDm00001148	1	6	4	24	NA	tryptophan	rspA; bifunctional D-altronate D-mannonate dehydratase	Pentose and glucuronate interconversions
b1581	CIDm00000311	15	8	13	104	NA	citric acid	rspA; bifunctional D-altronate D-mannonate dehydratase	Pentose and glucuronate interconversions
b1581	CIDm00000899	3	6	5	30	NA	chitin	rspA; bifunctional D-altronate D-mannonate dehydratase	Pentose and glucuronate interconversions
b1581	CIDm00000389	1	5	2	10	NA	ornithine	rspA; bifunctional D-altronate D-mannonate dehydratase	Pentose and glucuronate interconversions
b1584	CIDm00000274	1	5	7	35	NA	cAMP	speG; spermidine N(1)-acetyltransferase	Arginine and proline metabolism
b1594	CIDm00000499	1	5	7	35	NA	pyroglutamate	Protein mlc (Making large colonies protein)	NA
b1594	CIDm00000238	1	5	5	25	728	MgATP	Protein mlc (Making large colonies protein)	NA
b1606	CIDm00001166	1	5	4	20	NA	UDP-glucose	folM; dihydromonapterin reductase, NADPH-dependent; dihydrofolate reductase isozyme	Folate biosynthesis,One carbon pool by folate
b1606	CIDm00000929	3	5	3	15	954	nicotinamide adenine dinucleotide phosphate	folM; dihydromonapterin reductase, NADPH-dependent; dihydrofolate reductase isozyme	Folate biosynthesis,One carbon pool by folate
b1611	CIDm00000602	1	5	4	20	NA	alanine	fumC; fumarate hydratase (fumarase C),aerobic Class II	Citrate cycle (TCA cycle),Pyruvate metabolism,Carbon metabolism,Microbial metabolism in diverse environments,Biosynthesis of secondary metabolites
b1623	CIDm00000745	1	5	8	40	NA	reduced glutathione	add; adenosine deaminase	Purine metabolism
b1623	CIDm00000311	1	5	8	40	NA	citric acid	add; adenosine deaminase	Purine metabolism
b1623	CIDm00000925	1	5	8	40	NA	diphosphopyridine nucleotide	add; adenosine deaminase	Purine metabolism
b1623	CIDm00000317	1	5	8	40	NA	coenzyme A	add; adenosine deaminase	Purine metabolism
b1623	CIDm00001125	1	5	8	40	NA	tetrahydrobiopterin (BH4	add; adenosine deaminase	Purine metabolism
b1624	CIDm00000311	2	5	2	10	NA	citric acid	Uncharacterized oxidoreductase YdgJ (EC 1.-.-.-)	NA
b1624	CIDm00000604	1	5	4	20	NA	gluconate	Uncharacterized oxidoreductase YdgJ (EC 1.-.-.-)	NA
b1624	CIDm00000229	1	5	11	55	NA	ribose	Uncharacterized oxidoreductase YdgJ (EC 1.-.-.-)	NA
b1624	CIDm00000224	2	5	3	15	NA	adenosine monophosphate	Uncharacterized oxidoreductase YdgJ (EC 1.-.-.-)	NA
b1635	CIDm00000602	1	5	16	80	458	alanine	gstA; glutathionine S-transferase	Glutathione metabolism
b1635	CIDm00001182	1	5	14	70	NA	L-valine	gstA; glutathionine S-transferase	Glutathione metabolism
b1635	CIDm00000925	1	5	13	65	NA	diphosphopyridine nucleotide	gstA; glutathionine S-transferase	Glutathione metabolism
b1640	CIDm00000899	1	5	8	40	900	chitin	NA	NA
b1646	CIDm00001182	1	5	2	10	NA	L-valine	Superoxide dismutase [Cu-Zn] (EC 1.15.1.1) (Bacteriocuprein)	NA
b1646	CIDm00000602	1	5	2	10	NA	alanine	Superoxide dismutase [Cu-Zn] (EC 1.15.1.1) (Bacteriocuprein)	NA
b1646	CIDm00000745	1	5	2	10	724	reduced glutathione	Superoxide dismutase [Cu-Zn] (EC 1.15.1.1) (Bacteriocuprein)	NA
b1646	CIDm00000840	1	5	2	10	NA	fucose	Superoxide dismutase [Cu-Zn] (EC 1.15.1.1) (Bacteriocuprein)	NA
b1646	CIDm00000311	1	5	2	10	NA	citric acid	Superoxide dismutase [Cu-Zn] (EC 1.15.1.1) (Bacteriocuprein)	NA
b1646	CIDm00001153	2	5	2	10	NA	tyrosine	Superoxide dismutase [Cu-Zn] (EC 1.15.1.1) (Bacteriocuprein)	NA
b1646	CIDm00000611	2	5	2	10	205	glutamic acid	Superoxide dismutase [Cu-Zn] (EC 1.15.1.1) (Bacteriocuprein)	NA
b1646	CIDm00000424	2	5	2	10	NA	aspartate	Superoxide dismutase [Cu-Zn] (EC 1.15.1.1) (Bacteriocuprein)	NA
b1646	CIDm00000232	2	5	2	10	NA	arginine	Superoxide dismutase [Cu-Zn] (EC 1.15.1.1) (Bacteriocuprein)	NA
b1646	CIDm00001148	1	5	2	10	NA	tryptophan	Superoxide dismutase [Cu-Zn] (EC 1.15.1.1) (Bacteriocuprein)	NA
b1646	CIDm00000866	1	5	2	10	241	lysine	Superoxide dismutase [Cu-Zn] (EC 1.15.1.1) (Bacteriocuprein)	NA
b1646	CIDm00000994	1	5	2	10	NA	phenylalanine	Superoxide dismutase [Cu-Zn] (EC 1.15.1.1) (Bacteriocuprein)	NA
b1650	CIDm00000317	1	7	2	14	NA	coenzyme A	nemA; chromate reductase, quinone reductase, FMN-linked; N-Ethylmaleimide reductase; old yellow enzyme	Microbial metabolism in diverse environments
b1650	CIDm00000197	1	7	2	14	NA	MgADP	nemA; chromate reductase, quinone reductase, FMN-linked; N-Ethylmaleimide reductase; old yellow enzyme	Microbial metabolism in diverse environments
b1650	CIDm00000703	1	7	2	14	NA	flavin adenine dinucleotide	nemA; chromate reductase, quinone reductase, FMN-linked; N-Ethylmaleimide reductase; old yellow enzyme	Microbial metabolism in diverse environments
b1650	CIDm00000929	2	7	2	14	916	nicotinamide adenine dinucleotide phosphate	nemA; chromate reductase, quinone reductase, FMN-linked; N-Ethylmaleimide reductase; old yellow enzyme	Microbial metabolism in diverse environments
b1650	CIDm00000238	1	7	2	14	NA	MgATP	nemA; chromate reductase, quinone reductase, FMN-linked; N-Ethylmaleimide reductase; old yellow enzyme	Microbial metabolism in diverse environments
b1676	CIDm00000762	1	5	14	70	911	guanosine triphosphate	pykF; pyruvate kinase I	Purine metabolism,Pyruvate metabolism,Carbon metabolism,Microbial metabolism in diverse environments,Biosynthesis of cofactors,Glycolysis / Gluconeogenesis,Biosynthesis of secondary metabolites,Biosynthesis of amino acids
b1676	CIDm00000899	1	5	2	10	NA	chitin	pykF; pyruvate kinase I	Purine metabolism,Pyruvate metabolism,Carbon metabolism,Microbial metabolism in diverse environments,Biosynthesis of cofactors,Glycolysis / Gluconeogenesis,Biosynthesis of secondary metabolites,Biosynthesis of amino acids
b1676	CIDm00000970	1	5	29	145	527	oxaloacetate	pykF; pyruvate kinase I	Purine metabolism,Pyruvate metabolism,Carbon metabolism,Microbial metabolism in diverse environments,Biosynthesis of cofactors,Glycolysis / Gluconeogenesis,Biosynthesis of secondary metabolites,Biosynthesis of amino acids
b1676	CIDm00000730	1	5	6	30	912	guanosine diphosphate	pykF; pyruvate kinase I	Purine metabolism,Pyruvate metabolism,Carbon metabolism,Microbial metabolism in diverse environments,Biosynthesis of cofactors,Glycolysis / Gluconeogenesis,Biosynthesis of secondary metabolites,Biosynthesis of amino acids
b1676	CIDm00000051	1	5	2	10	411	ketoglutarate	pykF; pyruvate kinase I	Purine metabolism,Pyruvate metabolism,Carbon metabolism,Microbial metabolism in diverse environments,Biosynthesis of cofactors,Glycolysis / Gluconeogenesis,Biosynthesis of secondary metabolites,Biosynthesis of amino acids
b1676	CIDm00001134	2	6	9	54	275	thymidine	pykF; pyruvate kinase I	Purine metabolism,Pyruvate metabolism,Carbon metabolism,Microbial metabolism in diverse environments,Biosynthesis of cofactors,Glycolysis / Gluconeogenesis,Biosynthesis of secondary metabolites,Biosynthesis of amino acids
b1676	CIDm00000224	1	5	28	140	900	adenosine monophosphate	pykF; pyruvate kinase I	Purine metabolism,Pyruvate metabolism,Carbon metabolism,Microbial metabolism in diverse environments,Biosynthesis of cofactors,Glycolysis / Gluconeogenesis,Biosynthesis of secondary metabolites,Biosynthesis of amino acids
b1701	CIDm00001110	1	5	2	10	NA	succinate	Medium-chain fatty-acid--CoA ligase (EC 6.2.1.-) (Acyl-CoA synthetase) (ACS) (Fatty acyl-CoA synthetase FadK)	NA
b1701	CIDm00000197	4	5	28	140	NA	MgADP	Medium-chain fatty-acid--CoA ligase (EC 6.2.1.-) (Acyl-CoA synthetase) (ACS) (Fatty acyl-CoA synthetase FadK)	NA
b1701	CIDm00000622	1	5	4	20	NA	dATP	Medium-chain fatty-acid--CoA ligase (EC 6.2.1.-) (Acyl-CoA synthetase) (ACS) (Fatty acyl-CoA synthetase FadK)	NA
b1701	CIDm00000971	1	5	2	10	NA	oxalic acid	Medium-chain fatty-acid--CoA ligase (EC 6.2.1.-) (Acyl-CoA synthetase) (ACS) (Fatty acyl-CoA synthetase FadK)	NA
b1701	CIDm00000761	1	5	3	15	NA	guanylate	Medium-chain fatty-acid--CoA ligase (EC 6.2.1.-) (Acyl-CoA synthetase) (ACS) (Fatty acyl-CoA synthetase FadK)	NA
b1701	CIDm00000051	1	5	2	10	NA	ketoglutarate	Medium-chain fatty-acid--CoA ligase (EC 6.2.1.-) (Acyl-CoA synthetase) (ACS) (Fatty acyl-CoA synthetase FadK)	NA
b1701	CIDm00000925	1	5	6	30	NA	diphosphopyridine nucleotide	Medium-chain fatty-acid--CoA ligase (EC 6.2.1.-) (Acyl-CoA synthetase) (ACS) (Fatty acyl-CoA synthetase FadK)	NA
b1701	CIDm00000593	1	5	7	35	NA	ara-CTP	Medium-chain fatty-acid--CoA ligase (EC 6.2.1.-) (Acyl-CoA synthetase) (ACS) (Fatty acyl-CoA synthetase FadK)	NA
b1740	CIDm00000197	1	5	6	30	977	MgADP	nadE; NAD synthetase, NH3 glutamine-dependent	Nicotinate and nicotinamide metabolism,Biosynthesis of cofactors
b1740	CIDm00000051	2	5	3	15	161	ketoglutarate	nadE; NAD synthetase, NH3 glutamine-dependent	Nicotinate and nicotinamide metabolism,Biosynthesis of cofactors
b1740	CIDm00000929	1	5	2	10	793	nicotinamide adenine dinucleotide phosphate	nadE; NAD synthetase, NH3 glutamine-dependent	Nicotinate and nicotinamide metabolism,Biosynthesis of cofactors
b1740	CIDm00000109	2	5	14	70	NA	L-CSA	nadE; NAD synthetase, NH3 glutamine-dependent	Nicotinate and nicotinamide metabolism,Biosynthesis of cofactors
b1740	CIDm00000970	1	5	3	15	NA	oxaloacetate	nadE; NAD synthetase, NH3 glutamine-dependent	Nicotinate and nicotinamide metabolism,Biosynthesis of cofactors
b1740	CIDm00000311	1	5	6	30	NA	citric acid	nadE; NAD synthetase, NH3 glutamine-dependent	Nicotinate and nicotinamide metabolism,Biosynthesis of cofactors
b1746	CIDm00000971	1	5	2	10	NA	oxalic acid	astD; succinylglutamic semialdehyde dehydrogenase	Arginine and proline metabolism
b1746	CIDm00000525	2	5	5	25	NA	malate	astD; succinylglutamic semialdehyde dehydrogenase	Arginine and proline metabolism
b1746	CIDm00011005	1	5	2	10	NA	myristic acid	astD; succinylglutamic semialdehyde dehydrogenase	Arginine and proline metabolism
b1746	CIDm00000911	1	5	2	10	NA	fMet	astD; succinylglutamic semialdehyde dehydrogenase	Arginine and proline metabolism
b1746	CIDm00000745	1	5	8	40	NA	reduced glutathione	astD; succinylglutamic semialdehyde dehydrogenase	Arginine and proline metabolism
b1746	CIDm00000738	1	6	2	12	NA	glutamine	astD; succinylglutamic semialdehyde dehydrogenase	Arginine and proline metabolism
b1746	CIDm00000710	1	5	2	10	NA	flavin mononucleotide	astD; succinylglutamic semialdehyde dehydrogenase	Arginine and proline metabolism
b1746	CIDm00000929	14	18	2	36	352	nicotinamide adenine dinucleotide phosphate	astD; succinylglutamic semialdehyde dehydrogenase	Arginine and proline metabolism
b1746	CIDm00000773	2	5	6	30	NA	histidine	astD; succinylglutamic semialdehyde dehydrogenase	Arginine and proline metabolism
b1746	CIDm00000238	11	5	28	140	607	MgATP	astD; succinylglutamic semialdehyde dehydrogenase	Arginine and proline metabolism
b1759	CIDm00000730	8	6	7	42	NA	guanosine diphosphate	CTP pyrophosphohydrolase (EC 3.6.1.65)	NA
b1759	CIDm00000925	4	5	17	85	NA	diphosphopyridine nucleotide	CTP pyrophosphohydrolase (EC 3.6.1.65)	NA
b1759	CIDm00000867	4	5	20	100	NA	malonate	CTP pyrophosphohydrolase (EC 3.6.1.65)	NA
b1759	CIDm00001110	2	5	12	60	NA	succinate	CTP pyrophosphohydrolase (EC 3.6.1.65)	NA
b1759	CIDm00000645	1	5	3	15	NA	dGMP	CTP pyrophosphohydrolase (EC 3.6.1.65)	NA
b1759	CIDm00000899	1	5	2	10	NA	chitin	CTP pyrophosphohydrolase (EC 3.6.1.65)	NA
b1759	CIDm00001134	2	5	10	50	NA	thymidine	CTP pyrophosphohydrolase (EC 3.6.1.65)	NA
b1759	CIDm00000314	2	5	3	15	899	poly-C	CTP pyrophosphohydrolase (EC 3.6.1.65)	NA
b1759	CIDm00000290	1	5	2	10	NA	cytidine 5'-diphosphate	CTP pyrophosphohydrolase (EC 3.6.1.65)	NA
b1759	CIDm00000621	1	6	2	12	NA	Poly(dA	CTP pyrophosphohydrolase (EC 3.6.1.65)	NA
b1759	CIDm00000611	1	5	16	80	NA	glutamic acid	CTP pyrophosphohydrolase (EC 3.6.1.65)	NA
b1759	CIDm00000191	1	5	11	55	NA	adenosine	CTP pyrophosphohydrolase (EC 3.6.1.65)	NA
b1759	CIDm00000994	1	5	3	15	NA	phenylalanine	CTP pyrophosphohydrolase (EC 3.6.1.65)	NA
b1759	CIDm00000051	2	5	2	10	NA	ketoglutarate	CTP pyrophosphohydrolase (EC 3.6.1.65)	NA
b1759	CIDm00000317	1	5	3	15	NA	coenzyme A	CTP pyrophosphohydrolase (EC 3.6.1.65)	NA
b1759	CIDm00000593	1	5	8	40	800	ara-CTP	CTP pyrophosphohydrolase (EC 3.6.1.65)	NA
b1759	CIDm00001158	1	5	2	10	NA	uridine diphosphate	CTP pyrophosphohydrolase (EC 3.6.1.65)	NA
b1759	CIDm00000206	1	6	9	54	NA	glucose	CTP pyrophosphohydrolase (EC 3.6.1.65)	NA
b1759	CIDm00000622	1	6	4	24	NA	dATP	CTP pyrophosphohydrolase (EC 3.6.1.65)	NA
b1772	CIDm00000867	4	5	20	100	NA	malonate	Uncharacterized sugar kinase YdjH (EC 2.7.1.-)	NA
b1772	CIDm00000925	4	5	17	85	NA	diphosphopyridine nucleotide	Uncharacterized sugar kinase YdjH (EC 2.7.1.-)	NA
b1772	CIDm00000051	2	5	2	10	NA	ketoglutarate	Uncharacterized sugar kinase YdjH (EC 2.7.1.-)	NA
b1772	CIDm00000899	2	5	5	25	NA	chitin	Uncharacterized sugar kinase YdjH (EC 2.7.1.-)	NA
b1772	CIDm00000762	3	6	13	78	270	guanosine triphosphate	Uncharacterized sugar kinase YdjH (EC 2.7.1.-)	NA
b1772	CIDm00001110	2	5	12	60	NA	succinate	Uncharacterized sugar kinase YdjH (EC 2.7.1.-)	NA
b1772	CIDm00000593	1	5	8	40	NA	ara-CTP	Uncharacterized sugar kinase YdjH (EC 2.7.1.-)	NA
b1772	CIDm00001158	1	5	2	10	190	uridine diphosphate	Uncharacterized sugar kinase YdjH (EC 2.7.1.-)	NA
b1772	CIDm00000317	1	5	3	15	NA	coenzyme A	Uncharacterized sugar kinase YdjH (EC 2.7.1.-)	NA
b1772	CIDm00000290	1	5	2	10	NA	cytidine 5'-diphosphate	Uncharacterized sugar kinase YdjH (EC 2.7.1.-)	NA
b1772	CIDm00000730	2	5	6	30	NA	guanosine diphosphate	Uncharacterized sugar kinase YdjH (EC 2.7.1.-)	NA
b1772	CIDm00000611	1	5	16	80	NA	glutamic acid	Uncharacterized sugar kinase YdjH (EC 2.7.1.-)	NA
b1772	CIDm00000314	1	5	3	15	NA	poly-C	Uncharacterized sugar kinase YdjH (EC 2.7.1.-)	NA
b1772	CIDm00000994	1	5	3	15	NA	phenylalanine	Uncharacterized sugar kinase YdjH (EC 2.7.1.-)	NA
b1774	CIDm00000311	1	5	2	10	NA	citric acid	NA	NA
b1774	CIDm00000604	1	5	4	20	NA	gluconate	NA	NA
b1776	CIDm00000604	1	5	4	20	NA	gluconate	Uncharacterized zinc-type alcohol dehydrogenase-like protein YdjL (EC 1.-.-.-)	NA
b1776	CIDm00000311	1	5	2	10	NA	citric acid	Uncharacterized zinc-type alcohol dehydrogenase-like protein YdjL (EC 1.-.-.-)	NA
b1781	CIDm00002891	1	5	3	15	NA	cobalt	Uncharacterized protein YeaE	NA
b1781	CIDm00000602	1	5	16	80	NA	alanine	Uncharacterized protein YeaE	NA
b1781	CIDm00000197	2	5	4	20	565	MgADP	Uncharacterized protein YeaE	NA
b1781	CIDm00000745	2	5	8	40	565	reduced glutathione	Uncharacterized protein YeaE	NA
b1781	CIDm00000206	1	5	2	10	NA	glucose	Uncharacterized protein YeaE	NA
b1781	CIDm00000614	1	5	3	15	NA	3H-proline	Uncharacterized protein YeaE	NA
b1781	CIDm00000224	1	5	6	30	NA	adenosine monophosphate	Uncharacterized protein YeaE	NA
b1781	CIDm00000703	1	5	3	15	NA	flavin adenine dinucleotide	Uncharacterized protein YeaE	NA
b1781	CIDm00000710	1	5	2	10	NA	flavin mononucleotide	Uncharacterized protein YeaE	NA
b1781	CIDm00000238	1	5	2	10	565	MgATP	Uncharacterized protein YeaE	NA
b1781	CIDm00001182	1	5	14	70	NA	L-valine	Uncharacterized protein YeaE	NA
b1800	CIDm00002891	1	5	3	15	235	cobalt	dmlA; D-malate oxidase, NAD-dependent; putative tartrate dehydrogenase	Butanoate metabolism,Glyoxylate and dicarboxylate metabolism
b1800	CIDm00000197	3	5	17	85	631	MgADP	dmlA; D-malate oxidase, NAD-dependent; putative tartrate dehydrogenase	Butanoate metabolism,Glyoxylate and dicarboxylate metabolism
b1800	CIDm00000867	1	5	5	25	NA	malonate	dmlA; D-malate oxidase, NAD-dependent; putative tartrate dehydrogenase	Butanoate metabolism,Glyoxylate and dicarboxylate metabolism
b1800	CIDm00000745	1	5	2	10	NA	reduced glutathione	dmlA; D-malate oxidase, NAD-dependent; putative tartrate dehydrogenase	Butanoate metabolism,Glyoxylate and dicarboxylate metabolism
b1800	CIDm00000238	3	5	6	30	666	MgATP	dmlA; D-malate oxidase, NAD-dependent; putative tartrate dehydrogenase	Butanoate metabolism,Glyoxylate and dicarboxylate metabolism
b1800	CIDm00000206	1	5	2	10	NA	glucose	dmlA; D-malate oxidase, NAD-dependent; putative tartrate dehydrogenase	Butanoate metabolism,Glyoxylate and dicarboxylate metabolism
b1800	CIDm00000703	1	5	3	15	681	flavin adenine dinucleotide	dmlA; D-malate oxidase, NAD-dependent; putative tartrate dehydrogenase	Butanoate metabolism,Glyoxylate and dicarboxylate metabolism
b1803	CIDm00000703	1	9	2	18	NA	flavin adenine dinucleotide	NA	NA
b1805	CIDm00000593	1	5	7	35	NA	ara-CTP	fadD; acyl-CoA synthetase (long-chain-fatty-acid--CoA ligase)	Fatty acid degradation,Fatty acid metabolism,Fatty acid biosynthesis,Quorum sensing
b1805	CIDm00000051	1	5	2	10	NA	ketoglutarate	fadD; acyl-CoA synthetase (long-chain-fatty-acid--CoA ligase)	Fatty acid degradation,Fatty acid metabolism,Fatty acid biosynthesis,Quorum sensing
b1805	CIDm00000971	1	5	2	10	NA	oxalic acid	fadD; acyl-CoA synthetase (long-chain-fatty-acid--CoA ligase)	Fatty acid degradation,Fatty acid metabolism,Fatty acid biosynthesis,Quorum sensing
b1805	CIDm00000761	1	5	3	15	159	guanylate	fadD; acyl-CoA synthetase (long-chain-fatty-acid--CoA ligase)	Fatty acid degradation,Fatty acid metabolism,Fatty acid biosynthesis,Quorum sensing
b1805	CIDm00000925	1	5	6	30	NA	diphosphopyridine nucleotide	fadD; acyl-CoA synthetase (long-chain-fatty-acid--CoA ligase)	Fatty acid degradation,Fatty acid metabolism,Fatty acid biosynthesis,Quorum sensing
b1805	CIDm00000622	1	5	4	20	NA	dATP	fadD; acyl-CoA synthetase (long-chain-fatty-acid--CoA ligase)	Fatty acid degradation,Fatty acid metabolism,Fatty acid biosynthesis,Quorum sensing
b1805	CIDm00000197	4	5	28	140	NA	MgADP	fadD; acyl-CoA synthetase (long-chain-fatty-acid--CoA ligase)	Fatty acid degradation,Fatty acid metabolism,Fatty acid biosynthesis,Quorum sensing
b1805	CIDm00001110	1	5	2	10	211	succinate	fadD; acyl-CoA synthetase (long-chain-fatty-acid--CoA ligase)	Fatty acid degradation,Fatty acid metabolism,Fatty acid biosynthesis,Quorum sensing
b1813	CIDm00000867	4	5	20	100	NA	malonate	Uncharacterized Nudix hydrolase NudL (EC 3.6.1.-)	NA
b1813	CIDm00000730	8	6	7	42	NA	guanosine diphosphate	Uncharacterized Nudix hydrolase NudL (EC 3.6.1.-)	NA
b1813	CIDm00000899	1	5	2	10	NA	chitin	Uncharacterized Nudix hydrolase NudL (EC 3.6.1.-)	NA
b1813	CIDm00000925	4	5	17	85	NA	diphosphopyridine nucleotide	Uncharacterized Nudix hydrolase NudL (EC 3.6.1.-)	NA
b1813	CIDm00000051	2	5	2	10	NA	ketoglutarate	Uncharacterized Nudix hydrolase NudL (EC 3.6.1.-)	NA
b1813	CIDm00000314	2	5	3	15	513	poly-C	Uncharacterized Nudix hydrolase NudL (EC 3.6.1.-)	NA
b1813	CIDm00001134	2	5	10	50	NA	thymidine	Uncharacterized Nudix hydrolase NudL (EC 3.6.1.-)	NA
b1813	CIDm00001158	1	5	2	10	NA	uridine diphosphate	Uncharacterized Nudix hydrolase NudL (EC 3.6.1.-)	NA
b1813	CIDm00000622	1	6	4	24	NA	dATP	Uncharacterized Nudix hydrolase NudL (EC 3.6.1.-)	NA
b1813	CIDm00000191	1	5	11	55	NA	adenosine	Uncharacterized Nudix hydrolase NudL (EC 3.6.1.-)	NA
b1813	CIDm00001110	2	5	12	60	NA	succinate	Uncharacterized Nudix hydrolase NudL (EC 3.6.1.-)	NA
b1813	CIDm00000994	1	5	3	15	NA	phenylalanine	Uncharacterized Nudix hydrolase NudL (EC 3.6.1.-)	NA
b1813	CIDm00000621	1	6	2	12	NA	Poly(dA	Uncharacterized Nudix hydrolase NudL (EC 3.6.1.-)	NA
b1813	CIDm00000290	1	5	2	10	NA	cytidine 5'-diphosphate	Uncharacterized Nudix hydrolase NudL (EC 3.6.1.-)	NA
b1813	CIDm00000611	1	5	16	80	NA	glutamic acid	Uncharacterized Nudix hydrolase NudL (EC 3.6.1.-)	NA
b1813	CIDm00000206	1	6	9	54	NA	glucose	Uncharacterized Nudix hydrolase NudL (EC 3.6.1.-)	NA
b1813	CIDm00000645	1	5	3	15	NA	dGMP	Uncharacterized Nudix hydrolase NudL (EC 3.6.1.-)	NA
b1813	CIDm00000317	1	5	3	15	318	coenzyme A	Uncharacterized Nudix hydrolase NudL (EC 3.6.1.-)	NA
b1813	CIDm00000593	1	5	8	40	NA	ara-CTP	Uncharacterized Nudix hydrolase NudL (EC 3.6.1.-)	NA
b1838	CIDm00000925	8	6	15	90	NA	diphosphopyridine nucleotide	Serine/threonine-protein phosphatase 1 (EC 3.1.3.16)	NA
b1838	CIDm00001110	4	5	12	60	NA	succinate	Serine/threonine-protein phosphatase 1 (EC 3.1.3.16)	NA
b1838	CIDm00000773	2	7	5	35	NA	histidine	Serine/threonine-protein phosphatase 1 (EC 3.1.3.16)	NA
b1838	CIDm00000051	2	5	2	10	NA	ketoglutarate	Serine/threonine-protein phosphatase 1 (EC 3.1.3.16)	NA
b1838	CIDm00000206	2	6	9	54	NA	glucose	Serine/threonine-protein phosphatase 1 (EC 3.1.3.16)	NA
b1838	CIDm00000761	3	6	3	18	NA	guanylate	Serine/threonine-protein phosphatase 1 (EC 3.1.3.16)	NA
b1838	CIDm00000617	1	5	18	90	NA	D-serine	Serine/threonine-protein phosphatase 1 (EC 3.1.3.16)	NA
b1838	CIDm00000314	3	5	3	15	NA	poly-C	Serine/threonine-protein phosphatase 1 (EC 3.1.3.16)	NA
b1838	CIDm00000317	3	5	4	20	547	coenzyme A	Serine/threonine-protein phosphatase 1 (EC 3.1.3.16)	NA
b1838	CIDm00000646	3	7	10	70	NA	deoxy-GTP	Serine/threonine-protein phosphatase 1 (EC 3.1.3.16)	NA
b1838	CIDm00001134	2	5	10	50	NA	thymidine	Serine/threonine-protein phosphatase 1 (EC 3.1.3.16)	NA
b1838	CIDm00000899	1	5	2	10	NA	chitin	Serine/threonine-protein phosphatase 1 (EC 3.1.3.16)	NA
b1838	CIDm00000232	2	5	3	15	NA	arginine	Serine/threonine-protein phosphatase 1 (EC 3.1.3.16)	NA
b1838	CIDm00000738	1	6	2	12	NA	glutamine	Serine/threonine-protein phosphatase 1 (EC 3.1.3.16)	NA
b1838	CIDm00000525	1	5	4	20	NA	malate	Serine/threonine-protein phosphatase 1 (EC 3.1.3.16)	NA
b1838	CIDm00000716	1	5	3	15	NA	fructose	Serine/threonine-protein phosphatase 1 (EC 3.1.3.16)	NA
b1838	CIDm00000290	1	5	2	10	NA	cytidine 5'-diphosphate	Serine/threonine-protein phosphatase 1 (EC 3.1.3.16)	NA
b1838	CIDm00000745	1	5	8	40	NA	reduced glutathione	Serine/threonine-protein phosphatase 1 (EC 3.1.3.16)	NA
b1838	CIDm00000191	1	5	11	55	NA	adenosine	Serine/threonine-protein phosphatase 1 (EC 3.1.3.16)	NA
b1838	CIDm00001158	1	5	2	10	NA	uridine diphosphate	Serine/threonine-protein phosphatase 1 (EC 3.1.3.16)	NA
b1838	CIDm00002891	1	5	3	15	NA	cobalt	Serine/threonine-protein phosphatase 1 (EC 3.1.3.16)	NA
b1838	CIDm00000621	1	6	2	12	NA	Poly(dA	Serine/threonine-protein phosphatase 1 (EC 3.1.3.16)	NA
b1838	CIDm00001182	1	5	14	70	NA	L-valine	Serine/threonine-protein phosphatase 1 (EC 3.1.3.16)	NA
b1838	CIDm00000971	1	5	2	10	NA	oxalic acid	Serine/threonine-protein phosphatase 1 (EC 3.1.3.16)	NA
b1838	CIDm00000994	1	5	3	15	NA	phenylalanine	Serine/threonine-protein phosphatase 1 (EC 3.1.3.16)	NA
b1843	CIDm00000311	2	5	6	30	NA	citric acid	Uncharacterized protein YobB	NA
b1843	CIDm00000197	1	5	6	30	589	MgADP	Uncharacterized protein YobB	NA
b1843	CIDm00000929	2	5	7	35	589	nicotinamide adenine dinucleotide phosphate	Uncharacterized protein YobB	NA
b1854	CIDm00000051	1	5	2	10	373	ketoglutarate	pykA; pyruvate kinase II	Purine metabolism,Pyruvate metabolism,Carbon metabolism,Microbial metabolism in diverse environments,Biosynthesis of cofactors,Glycolysis / Gluconeogenesis,Biosynthesis of secondary metabolites,Biosynthesis of amino acids
b1854	CIDm00001134	2	6	9	54	275	thymidine	pykA; pyruvate kinase II	Purine metabolism,Pyruvate metabolism,Carbon metabolism,Microbial metabolism in diverse environments,Biosynthesis of cofactors,Glycolysis / Gluconeogenesis,Biosynthesis of secondary metabolites,Biosynthesis of amino acids
b1854	CIDm00000730	1	5	6	30	912	guanosine diphosphate	pykA; pyruvate kinase II	Purine metabolism,Pyruvate metabolism,Carbon metabolism,Microbial metabolism in diverse environments,Biosynthesis of cofactors,Glycolysis / Gluconeogenesis,Biosynthesis of secondary metabolites,Biosynthesis of amino acids
b1854	CIDm00000224	1	5	28	140	900	adenosine monophosphate	pykA; pyruvate kinase II	Purine metabolism,Pyruvate metabolism,Carbon metabolism,Microbial metabolism in diverse environments,Biosynthesis of cofactors,Glycolysis / Gluconeogenesis,Biosynthesis of secondary metabolites,Biosynthesis of amino acids
b1854	CIDm00000899	1	5	2	10	NA	chitin	pykA; pyruvate kinase II	Purine metabolism,Pyruvate metabolism,Carbon metabolism,Microbial metabolism in diverse environments,Biosynthesis of cofactors,Glycolysis / Gluconeogenesis,Biosynthesis of secondary metabolites,Biosynthesis of amino acids
b1854	CIDm00000762	1	5	14	70	900	guanosine triphosphate	pykA; pyruvate kinase II	Purine metabolism,Pyruvate metabolism,Carbon metabolism,Microbial metabolism in diverse environments,Biosynthesis of cofactors,Glycolysis / Gluconeogenesis,Biosynthesis of secondary metabolites,Biosynthesis of amino acids
b1854	CIDm00000970	1	5	29	145	462	oxaloacetate	pykA; pyruvate kinase II	Purine metabolism,Pyruvate metabolism,Carbon metabolism,Microbial metabolism in diverse environments,Biosynthesis of cofactors,Glycolysis / Gluconeogenesis,Biosynthesis of secondary metabolites,Biosynthesis of amino acids
b1865	CIDm00000621	1	6	2	12	900	Poly(dA	nudB; dihydroneopterin triphosphate pyrophosphatase	Biosynthesis of cofactors,Folate biosynthesis
b1865	CIDm00000622	1	6	4	24	907	dATP	nudB; dihydroneopterin triphosphate pyrophosphatase	Biosynthesis of cofactors,Folate biosynthesis
b1865	CIDm00000867	4	5	20	100	NA	malonate	nudB; dihydroneopterin triphosphate pyrophosphatase	Biosynthesis of cofactors,Folate biosynthesis
b1865	CIDm00000994	1	5	3	15	NA	phenylalanine	nudB; dihydroneopterin triphosphate pyrophosphatase	Biosynthesis of cofactors,Folate biosynthesis
b1865	CIDm00000290	1	5	2	10	NA	cytidine 5'-diphosphate	nudB; dihydroneopterin triphosphate pyrophosphatase	Biosynthesis of cofactors,Folate biosynthesis
b1865	CIDm00000317	1	5	3	15	NA	coenzyme A	nudB; dihydroneopterin triphosphate pyrophosphatase	Biosynthesis of cofactors,Folate biosynthesis
b1865	CIDm00000925	4	5	17	85	NA	diphosphopyridine nucleotide	nudB; dihydroneopterin triphosphate pyrophosphatase	Biosynthesis of cofactors,Folate biosynthesis
b1865	CIDm00000593	1	5	8	40	NA	ara-CTP	nudB; dihydroneopterin triphosphate pyrophosphatase	Biosynthesis of cofactors,Folate biosynthesis
b1865	CIDm00000191	1	5	11	55	NA	adenosine	nudB; dihydroneopterin triphosphate pyrophosphatase	Biosynthesis of cofactors,Folate biosynthesis
b1865	CIDm00000730	8	6	7	42	NA	guanosine diphosphate	nudB; dihydroneopterin triphosphate pyrophosphatase	Biosynthesis of cofactors,Folate biosynthesis
b1865	CIDm00000051	2	5	2	10	NA	ketoglutarate	nudB; dihydroneopterin triphosphate pyrophosphatase	Biosynthesis of cofactors,Folate biosynthesis
b1865	CIDm00000899	1	5	2	10	NA	chitin	nudB; dihydroneopterin triphosphate pyrophosphatase	Biosynthesis of cofactors,Folate biosynthesis
b1865	CIDm00001110	2	5	12	60	NA	succinate	nudB; dihydroneopterin triphosphate pyrophosphatase	Biosynthesis of cofactors,Folate biosynthesis
b1865	CIDm00000206	1	6	9	54	NA	glucose	nudB; dihydroneopterin triphosphate pyrophosphatase	Biosynthesis of cofactors,Folate biosynthesis
b1865	CIDm00001134	2	5	10	50	NA	thymidine	nudB; dihydroneopterin triphosphate pyrophosphatase	Biosynthesis of cofactors,Folate biosynthesis
b1865	CIDm00000314	2	5	3	15	513	poly-C	nudB; dihydroneopterin triphosphate pyrophosphatase	Biosynthesis of cofactors,Folate biosynthesis
b1865	CIDm00001158	1	5	2	10	NA	uridine diphosphate	nudB; dihydroneopterin triphosphate pyrophosphatase	Biosynthesis of cofactors,Folate biosynthesis
b1865	CIDm00000611	1	5	16	80	NA	glutamic acid	nudB; dihydroneopterin triphosphate pyrophosphatase	Biosynthesis of cofactors,Folate biosynthesis
b1865	CIDm00000645	1	5	3	15	NA	dGMP	nudB; dihydroneopterin triphosphate pyrophosphatase	Biosynthesis of cofactors,Folate biosynthesis
b1884	CIDm00000317	1	5	5	25	NA	coenzyme A	cheR; chemotaxis regulator, protein-glutamate methyltransferase	Bacterial chemotaxis,Two-component system
b1884	CIDm00000985	3	10	5	50	NA	palmitate	cheR; chemotaxis regulator, protein-glutamate methyltransferase	Bacterial chemotaxis,Two-component system
b1884	CIDm00000971	1	5	3	15	197	oxalic acid	cheR; chemotaxis regulator, protein-glutamate methyltransferase	Bacterial chemotaxis,Two-component system
b1884	CIDm00000761	1	10	3	30	NA	guanylate	cheR; chemotaxis regulator, protein-glutamate methyltransferase	Bacterial chemotaxis,Two-component system
b1884	CIDm00000925	1	5	2	10	NA	diphosphopyridine nucleotide	cheR; chemotaxis regulator, protein-glutamate methyltransferase	Bacterial chemotaxis,Two-component system
b1884	CIDm00000867	3	6	3	18	NA	malonate	cheR; chemotaxis regulator, protein-glutamate methyltransferase	Bacterial chemotaxis,Two-component system
b1884	CIDm00000424	1	6	2	12	620	aspartate	cheR; chemotaxis regulator, protein-glutamate methyltransferase	Bacterial chemotaxis,Two-component system
b1884	CIDm00000295	1	5	4	20	NA	cyclic GMP	cheR; chemotaxis regulator, protein-glutamate methyltransferase	Bacterial chemotaxis,Two-component system
b1901	CIDm00000753	1	5	2	10	NA	glycerol	araF; L-arabinose ABC transporter periplasmic binding protein	ABC transporters
b1920	CIDm00002891	2	5	7	35	197	cobalt	fliY; cystine transporter subunit	Flagellar assembly,ABC transporters
b1927	CIDm00000197	1	5	8	40	NA	MgADP	amyA; cytoplasmic alpha-amylase	Biosynthesis of secondary metabolites,Starch and sucrose metabolism
b1932	CIDm00006272	1	5	3	15	NA	3-iodotyrosine	Uncharacterized N-acetyltransferase YedL (EC 2.3.1.-)	NA
b1956	CIDm00000424	1	6	2	12	NA	aspartate	yedQ; putative membrane-anchored diguanylate cyclase	Biofilm formation - Escherichia coli
b1956	CIDm00000867	3	6	3	18	NA	malonate	yedQ; putative membrane-anchored diguanylate cyclase	Biofilm formation - Escherichia coli
b1956	CIDm00000317	1	5	5	25	NA	coenzyme A	yedQ; putative membrane-anchored diguanylate cyclase	Biofilm formation - Escherichia coli
b1956	CIDm00000971	1	5	3	15	197	oxalic acid	yedQ; putative membrane-anchored diguanylate cyclase	Biofilm formation - Escherichia coli
b1956	CIDm00000761	1	10	3	30	NA	guanylate	yedQ; putative membrane-anchored diguanylate cyclase	Biofilm formation - Escherichia coli
b1956	CIDm00000985	3	10	5	50	NA	palmitate	yedQ; putative membrane-anchored diguanylate cyclase	Biofilm formation - Escherichia coli
b1956	CIDm00000295	1	5	4	20	NA	cyclic GMP	yedQ; putative membrane-anchored diguanylate cyclase	Biofilm formation - Escherichia coli
b1956	CIDm00000925	1	5	2	10	NA	diphosphopyridine nucleotide	yedQ; putative membrane-anchored diguanylate cyclase	Biofilm formation - Escherichia coli
b1968	CIDm00001060	1	5	29	145	NA	pyruvic acid	NA	NA
b1968	CIDm00000925	1	5	4	20	NA	diphosphopyridine nucleotide	NA	NA
b1968	CIDm00000224	1	5	8	40	NA	adenosine monophosphate	NA	NA
b1968	CIDm00000716	1	5	3	15	NA	fructose	NA	NA
b1968	CIDm00000317	1	5	3	15	NA	coenzyme A	NA	NA
b1968	CIDm00000611	1	5	5	25	NA	glutamic acid	NA	NA
b1968	CIDm00002891	1	5	3	15	NA	cobalt	NA	NA
b1968	CIDm00000232	1	5	3	15	NA	arginine	NA	NA
b2016	CIDm00000753	3	5	7	35	291	glycerol	Protein YeeZ	NA
b2016	CIDm00000929	1	9	2	18	617	nicotinamide adenine dinucleotide phosphate	Protein YeeZ	NA
b2032	CIDm00000617	1	5	2	10	NA	D-serine	Putative glycosyltransferase WbbK	NA
b2032	CIDm00000311	1	5	7	35	NA	citric acid	Putative glycosyltransferase WbbK	NA
b2032	CIDm00000594	1	5	2	10	NA	cystein	Putative glycosyltransferase WbbK	NA
b2033	CIDm00000730	1	5	7	35	NA	guanosine diphosphate	Putative lipopolysaccharide biosynthesis O-acetyl transferase WbbJ (EC 2.3.1.-)	NA
b2039	CIDm00001151	1	5	2	10	920	thymidine 5'-	rfbA; glucose-1-phosphate thymidylyltransferase	Biosynthesis of secondary metabolites,O-Antigen nucleotide sugar biosynthesis
b2039	CIDm00000238	1	5	2	10	NA	MgATP	rfbA; glucose-1-phosphate thymidylyltransferase	Biosynthesis of secondary metabolites,O-Antigen nucleotide sugar biosynthesis
b2039	CIDm00000197	1	5	2	10	150	MgADP	rfbA; glucose-1-phosphate thymidylyltransferase	Biosynthesis of secondary metabolites,O-Antigen nucleotide sugar biosynthesis
b2039	CIDm00000645	1	5	2	10	NA	dGMP	rfbA; glucose-1-phosphate thymidylyltransferase	Biosynthesis of secondary metabolites,O-Antigen nucleotide sugar biosynthesis
b2044	CIDm00000594	1	5	2	10	NA	cystein	NA	NA
b2044	CIDm00000311	1	5	7	35	NA	citric acid	NA	NA
b2044	CIDm00000617	1	5	2	10	NA	D-serine	NA	NA
b2050	CIDm00000617	1	5	2	10	NA	D-serine	Putative colanic acid biosynthesis glycosyl transferase WcaI	NA
b2050	CIDm00000594	1	5	2	10	NA	cystein	Putative colanic acid biosynthesis glycosyl transferase WcaI	NA
b2050	CIDm00000311	1	5	7	35	NA	citric acid	Putative colanic acid biosynthesis glycosyl transferase WcaI	NA
b2051	CIDm00000290	4	8	2	16	NA	cytidine 5'-diphosphate	NA	NA
b2051	CIDm00001158	4	8	2	16	NA	uridine diphosphate	NA	NA
b2051	CIDm00000867	6	5	20	100	NA	malonate	NA	NA
b2051	CIDm00000925	5	5	17	85	NA	diphosphopyridine nucleotide	NA	NA
b2051	CIDm00000993	2	6	9	54	NA	ribofuranoside	NA	NA
b2051	CIDm00000051	2	5	2	10	NA	ketoglutarate	NA	NA
b2051	CIDm00000191	2	5	11	55	NA	adenosine	NA	NA
b2051	CIDm00000622	2	6	4	24	NA	dATP	NA	NA
b2051	CIDm00000317	2	5	4	20	NA	coenzyme A	NA	NA
b2051	CIDm00000621	2	8	2	16	NA	Poly(dA	NA	NA
b2051	CIDm00001110	2	5	12	60	NA	succinate	NA	NA
b2051	CIDm00000899	2	5	5	25	NA	chitin	NA	NA
b2051	CIDm00000314	2	5	3	15	513	poly-C	NA	NA
b2051	CIDm00000994	1	5	3	15	NA	phenylalanine	NA	NA
b2051	CIDm00000929	1	5	2	10	900	nicotinamide adenine dinucleotide phosphate	NA	NA
b2051	CIDm00000990	1	8	2	16	NA	3'-phosphoadenosine 5'-phosphosulfate	NA	NA
b2051	CIDm00000295	1	8	2	16	NA	cyclic GMP	NA	NA
b2051	CIDm00000274	1	8	2	16	NA	cAMP	NA	NA
b2051	CIDm00000761	1	5	3	15	513	guanylate	NA	NA
b2051	CIDm00001134	3	6	9	54	NA	thymidine	NA	NA
b2051	CIDm00000765	1	6	9	54	NA	guanosine	NA	NA
b2051	CIDm00000593	2	5	8	40	NA	ara-CTP	NA	NA
b2051	CIDm00000645	2	8	2	16	NA	dGMP	NA	NA
b2051	CIDm00000596	1	6	9	54	NA	cytarabine	NA	NA
b2051	CIDm00000611	1	5	16	80	NA	glutamic acid	NA	NA
b2051	CIDm00001166	1	5	2	10	NA	UDP-glucose	NA	NA
b2051	CIDm00000205	1	5	2	10	NA	Threonine	NA	NA
b2051	CIDm00000851	1	8	2	16	NA	L-selenocysteine	NA	NA
b2051	CIDm00001124	1	8	2	16	NA	thymidine diphosphate	NA	NA
b2051	CIDm00000644	1	8	2	16	NA	dGDP	NA	NA
b2051	CIDm00001060	1	5	2	10	NA	pyruvic acid	NA	NA
b2052	CIDm00000206	1	9	2	18	269	glucose	wcaG; bifunctional GDP-fucose synthetase: GDP-4-dehydro-6-deoxy-D-mannose epimerase GDP-4-dehydro-6-L-deoxygalactose reductase	Amino sugar and nucleotide sugar metabolism,Fructose and mannose metabolism,O-Antigen nucleotide sugar biosynthesis
b2052	CIDm00000753	4	5	7	35	291	glycerol	wcaG; bifunctional GDP-fucose synthetase: GDP-4-dehydro-6-deoxy-D-mannose epimerase GDP-4-dehydro-6-L-deoxygalactose reductase	Amino sugar and nucleotide sugar metabolism,Fructose and mannose metabolism,O-Antigen nucleotide sugar biosynthesis
b2052	CIDm00000197	1	9	2	18	160	MgADP	wcaG; bifunctional GDP-fucose synthetase: GDP-4-dehydro-6-deoxy-D-mannose epimerase GDP-4-dehydro-6-L-deoxygalactose reductase	Amino sugar and nucleotide sugar metabolism,Fructose and mannose metabolism,O-Antigen nucleotide sugar biosynthesis
b2054	CIDm00000730	1	5	7	35	NA	guanosine diphosphate	Putative colanic acid biosynthesis acetyltransferase WcaF (EC 2.3.1.-)	NA
b2055	CIDm00000206	1	5	6	30	NA	glucose	Putative colanic acid biosynthesis glycosyl transferase WcaE	NA
b2055	CIDm00000290	1	5	3	15	NA	cytidine 5'-diphosphate	Putative colanic acid biosynthesis glycosyl transferase WcaE	NA
b2055	CIDm00001172	1	5	5	25	184	uridylate	Putative colanic acid biosynthesis glycosyl transferase WcaE	NA
b2057	CIDm00000594	1	5	2	10	NA	cystein	Putative colanic acid biosynthesis glycosyl transferase WcaC	NA
b2057	CIDm00000617	1	5	2	10	NA	D-serine	Putative colanic acid biosynthesis glycosyl transferase WcaC	NA
b2057	CIDm00000311	1	5	7	35	NA	citric acid	Putative colanic acid biosynthesis glycosyl transferase WcaC	NA
b2059	CIDm00000206	1	5	6	30	NA	glucose	NA	NA
b2059	CIDm00000290	1	5	3	15	NA	cytidine 5'-diphosphate	NA	NA
b2059	CIDm00001172	1	5	5	25	184	uridylate	NA	NA
b2067	CIDm00000867	3	6	3	18	151	malonate	yegE; putative diguanylate cyclase	Biofilm formation - Escherichia coli
b2067	CIDm00000925	1	5	2	10	NA	diphosphopyridine nucleotide	yegE; putative diguanylate cyclase	Biofilm formation - Escherichia coli
b2067	CIDm00000761	1	10	3	30	209	guanylate	yegE; putative diguanylate cyclase	Biofilm formation - Escherichia coli
b2067	CIDm00000317	1	5	5	25	NA	coenzyme A	yegE; putative diguanylate cyclase	Biofilm formation - Escherichia coli
b2067	CIDm00000424	1	6	2	12	NA	aspartate	yegE; putative diguanylate cyclase	Biofilm formation - Escherichia coli
b2067	CIDm00000295	2	11	3	33	NA	cyclic GMP	yegE; putative diguanylate cyclase	Biofilm formation - Escherichia coli
b2067	CIDm00000971	1	5	3	15	NA	oxalic acid	yegE; putative diguanylate cyclase	Biofilm formation - Escherichia coli
b2078	CIDm00000611	1	5	5	25	NA	glutamic acid	baeS; sensory histidine kinase in two-component regulatory system with BaeR	Two-component system
b2078	CIDm00000232	1	5	3	15	NA	arginine	baeS; sensory histidine kinase in two-component regulatory system with BaeR	Two-component system
b2078	CIDm00002891	1	5	3	15	NA	cobalt	baeS; sensory histidine kinase in two-component regulatory system with BaeR	Two-component system
b2078	CIDm00000716	1	5	3	15	NA	fructose	baeS; sensory histidine kinase in two-component regulatory system with BaeR	Two-component system
b2078	CIDm00001060	1	5	29	145	NA	pyruvic acid	baeS; sensory histidine kinase in two-component regulatory system with BaeR	Two-component system
b2078	CIDm00000317	1	5	3	15	NA	coenzyme A	baeS; sensory histidine kinase in two-component regulatory system with BaeR	Two-component system
b2078	CIDm00000224	1	5	8	40	NA	adenosine monophosphate	baeS; sensory histidine kinase in two-component regulatory system with BaeR	Two-component system
b2078	CIDm00000925	1	5	4	20	NA	diphosphopyridine nucleotide	baeS; sensory histidine kinase in two-component regulatory system with BaeR	Two-component system
b2091	CIDm00000311	1	5	2	10	NA	citric acid	gatD; galactitol-1-phosphate dehydrogenase, Zn-dependent and NAD(P)-binding	Galactose metabolism
b2091	CIDm00000604	1	5	4	20	NA	gluconate	gatD; galactitol-1-phosphate dehydrogenase, Zn-dependent and NAD(P)-binding	Galactose metabolism
b2100	CIDm00000925	4	5	17	85	NA	diphosphopyridine nucleotide	Uncharacterized sugar kinase YegV (EC 2.7.1.-)	NA
b2100	CIDm00000867	4	5	20	100	NA	malonate	Uncharacterized sugar kinase YegV (EC 2.7.1.-)	NA
b2100	CIDm00000051	2	5	2	10	NA	ketoglutarate	Uncharacterized sugar kinase YegV (EC 2.7.1.-)	NA
b2100	CIDm00000730	2	5	6	30	NA	guanosine diphosphate	Uncharacterized sugar kinase YegV (EC 2.7.1.-)	NA
b2100	CIDm00001110	2	5	12	60	NA	succinate	Uncharacterized sugar kinase YegV (EC 2.7.1.-)	NA
b2100	CIDm00000593	1	5	8	40	NA	ara-CTP	Uncharacterized sugar kinase YegV (EC 2.7.1.-)	NA
b2100	CIDm00000611	1	5	16	80	NA	glutamic acid	Uncharacterized sugar kinase YegV (EC 2.7.1.-)	NA
b2100	CIDm00000994	1	5	3	15	NA	phenylalanine	Uncharacterized sugar kinase YegV (EC 2.7.1.-)	NA
b2100	CIDm00001158	1	5	2	10	190	uridine diphosphate	Uncharacterized sugar kinase YegV (EC 2.7.1.-)	NA
b2100	CIDm00000762	3	6	13	78	270	guanosine triphosphate	Uncharacterized sugar kinase YegV (EC 2.7.1.-)	NA
b2100	CIDm00000899	2	5	5	25	NA	chitin	Uncharacterized sugar kinase YegV (EC 2.7.1.-)	NA
b2100	CIDm00000317	1	5	3	15	NA	coenzyme A	Uncharacterized sugar kinase YegV (EC 2.7.1.-)	NA
b2100	CIDm00000290	1	5	2	10	NA	cytidine 5'-diphosphate	Uncharacterized sugar kinase YegV (EC 2.7.1.-)	NA
b2100	CIDm00000314	1	5	3	15	NA	poly-C	Uncharacterized sugar kinase YegV (EC 2.7.1.-)	NA
b2132	CIDm00000993	1	5	2	10	NA	ribofuranoside	bglX; beta-D-glucoside glucohydrolase, periplasmic	Biosynthesis of secondary metabolites,Starch and sucrose metabolism
b2137	CIDm00001166	1	5	4	20	NA	UDP-glucose	Uncharacterized oxidoreductase YohF (EC 1.-.-.-)	NA
b2137	CIDm00000929	3	5	3	15	952	nicotinamide adenine dinucleotide phosphate	Uncharacterized oxidoreductase YohF (EC 1.-.-.-)	NA
b2147	CIDm00000311	1	5	13	65	225	citric acid	preA; dihydropyrimidine dehydrogenase, NADH-dependent, subunit C	Pyrimidine metabolism,beta-Alanine metabolism,Pantothenate and CoA biosynthesis
b2147	CIDm00000867	1	5	13	65	NA	malonate	preA; dihydropyrimidine dehydrogenase, NADH-dependent, subunit C	Pyrimidine metabolism,beta-Alanine metabolism,Pantothenate and CoA biosynthesis
b2160	CIDm00000730	2	5	6	30	NA	guanosine diphosphate	Uncharacterized sugar kinase YeiI (EC 2.7.1.-)	NA
b2160	CIDm00000867	4	5	20	100	NA	malonate	Uncharacterized sugar kinase YeiI (EC 2.7.1.-)	NA
b2160	CIDm00000925	4	5	17	85	NA	diphosphopyridine nucleotide	Uncharacterized sugar kinase YeiI (EC 2.7.1.-)	NA
b2160	CIDm00000051	2	5	2	10	NA	ketoglutarate	Uncharacterized sugar kinase YeiI (EC 2.7.1.-)	NA
b2160	CIDm00000762	3	6	13	78	270	guanosine triphosphate	Uncharacterized sugar kinase YeiI (EC 2.7.1.-)	NA
b2160	CIDm00000899	2	5	5	25	NA	chitin	Uncharacterized sugar kinase YeiI (EC 2.7.1.-)	NA
b2160	CIDm00001110	2	5	12	60	NA	succinate	Uncharacterized sugar kinase YeiI (EC 2.7.1.-)	NA
b2160	CIDm00000593	1	5	8	40	NA	ara-CTP	Uncharacterized sugar kinase YeiI (EC 2.7.1.-)	NA
b2160	CIDm00000317	1	5	3	15	NA	coenzyme A	Uncharacterized sugar kinase YeiI (EC 2.7.1.-)	NA
b2160	CIDm00000994	1	5	3	15	NA	phenylalanine	Uncharacterized sugar kinase YeiI (EC 2.7.1.-)	NA
b2160	CIDm00001158	1	5	2	10	190	uridine diphosphate	Uncharacterized sugar kinase YeiI (EC 2.7.1.-)	NA
b2160	CIDm00000314	1	5	3	15	NA	poly-C	Uncharacterized sugar kinase YeiI (EC 2.7.1.-)	NA
b2160	CIDm00000611	1	5	16	80	NA	glutamic acid	Uncharacterized sugar kinase YeiI (EC 2.7.1.-)	NA
b2160	CIDm00000290	1	5	2	10	NA	cytidine 5'-diphosphate	Uncharacterized sugar kinase YeiI (EC 2.7.1.-)	NA
b2166	CIDm00000611	1	5	16	80	NA	glutamic acid	psuK; pseudouridine kinase	Pyrimidine metabolism
b2166	CIDm00000593	1	5	8	40	NA	ara-CTP	psuK; pseudouridine kinase	Pyrimidine metabolism
b2166	CIDm00000994	1	5	3	15	NA	phenylalanine	psuK; pseudouridine kinase	Pyrimidine metabolism
b2166	CIDm00001110	2	5	12	60	NA	succinate	psuK; pseudouridine kinase	Pyrimidine metabolism
b2166	CIDm00000762	3	6	13	78	270	guanosine triphosphate	psuK; pseudouridine kinase	Pyrimidine metabolism
b2166	CIDm00000290	1	5	2	10	NA	cytidine 5'-diphosphate	psuK; pseudouridine kinase	Pyrimidine metabolism
b2166	CIDm00000730	2	5	6	30	NA	guanosine diphosphate	psuK; pseudouridine kinase	Pyrimidine metabolism
b2166	CIDm00000051	2	5	2	10	NA	ketoglutarate	psuK; pseudouridine kinase	Pyrimidine metabolism
b2166	CIDm00000317	1	5	3	15	NA	coenzyme A	psuK; pseudouridine kinase	Pyrimidine metabolism
b2166	CIDm00000925	4	5	17	85	NA	diphosphopyridine nucleotide	psuK; pseudouridine kinase	Pyrimidine metabolism
b2166	CIDm00001158	1	5	2	10	190	uridine diphosphate	psuK; pseudouridine kinase	Pyrimidine metabolism
b2166	CIDm00000314	1	5	3	15	409	poly-C	psuK; pseudouridine kinase	Pyrimidine metabolism
b2166	CIDm00000867	4	5	20	100	NA	malonate	psuK; pseudouridine kinase	Pyrimidine metabolism
b2166	CIDm00000899	2	5	5	25	NA	chitin	psuK; pseudouridine kinase	Pyrimidine metabolism
b2195	CIDm00000762	2	5	7	35	NA	guanosine triphosphate	Thiol:disulfide interchange protein DsbE (Cytochrome c biogenesis protein CcmG)	NA
b2195	CIDm00000602	1	5	12	60	576	alanine	Thiol:disulfide interchange protein DsbE (Cytochrome c biogenesis protein CcmG)	NA
b2195	CIDm00000611	1	5	8	40	614	glutamic acid	Thiol:disulfide interchange protein DsbE (Cytochrome c biogenesis protein CcmG)	NA
b2195	CIDm00000703	1	5	14	70	606	flavin adenine dinucleotide	Thiol:disulfide interchange protein DsbE (Cytochrome c biogenesis protein CcmG)	NA
b2195	CIDm00011005	1	5	2	10	NA	myristic acid	Thiol:disulfide interchange protein DsbE (Cytochrome c biogenesis protein CcmG)	NA
b2218	CIDm00000867	3	6	3	18	NA	malonate	rcsC; hybrid sensory kinase in two-component regulatory system with RcsB and YojN	Biofilm formation - Escherichia coli,Two-component system
b2218	CIDm00000925	1	5	2	10	NA	diphosphopyridine nucleotide	rcsC; hybrid sensory kinase in two-component regulatory system with RcsB and YojN	Biofilm formation - Escherichia coli,Two-component system
b2218	CIDm00000985	3	10	5	50	NA	palmitate	rcsC; hybrid sensory kinase in two-component regulatory system with RcsB and YojN	Biofilm formation - Escherichia coli,Two-component system
b2218	CIDm00000424	1	6	2	12	NA	aspartate	rcsC; hybrid sensory kinase in two-component regulatory system with RcsB and YojN	Biofilm formation - Escherichia coli,Two-component system
b2218	CIDm00000761	1	10	3	30	NA	guanylate	rcsC; hybrid sensory kinase in two-component regulatory system with RcsB and YojN	Biofilm formation - Escherichia coli,Two-component system
b2218	CIDm00000295	1	5	4	20	NA	cyclic GMP	rcsC; hybrid sensory kinase in two-component regulatory system with RcsB and YojN	Biofilm formation - Escherichia coli,Two-component system
b2218	CIDm00000971	1	5	3	15	197	oxalic acid	rcsC; hybrid sensory kinase in two-component regulatory system with RcsB and YojN	Biofilm formation - Escherichia coli,Two-component system
b2218	CIDm00000317	1	5	5	25	NA	coenzyme A	rcsC; hybrid sensory kinase in two-component regulatory system with RcsB and YojN	Biofilm formation - Escherichia coli,Two-component system
b2219	CIDm00000925	2	5	4	20	NA	diphosphopyridine nucleotide	atoS; sensory histidine kinase in two-component regulatory system with AtoC	Two-component system
b2219	CIDm00000295	2	11	3	33	284	cyclic GMP	atoS; sensory histidine kinase in two-component regulatory system with AtoC	Two-component system
b2219	CIDm00000424	1	6	2	12	NA	aspartate	atoS; sensory histidine kinase in two-component regulatory system with AtoC	Two-component system
b2219	CIDm00001156	1	5	4	20	NA	coenzyme Q10	atoS; sensory histidine kinase in two-component regulatory system with AtoC	Two-component system
b2219	CIDm00000761	1	10	3	30	NA	guanylate	atoS; sensory histidine kinase in two-component regulatory system with AtoC	Two-component system
b2219	CIDm00000971	1	5	3	15	NA	oxalic acid	atoS; sensory histidine kinase in two-component regulatory system with AtoC	Two-component system
b2219	CIDm00000317	2	5	5	25	NA	coenzyme A	atoS; sensory histidine kinase in two-component regulatory system with AtoC	Two-component system
b2219	CIDm00000611	1	5	5	25	NA	glutamic acid	atoS; sensory histidine kinase in two-component regulatory system with AtoC	Two-component system
b2219	CIDm00000232	1	5	3	15	NA	arginine	atoS; sensory histidine kinase in two-component regulatory system with AtoC	Two-component system
b2219	CIDm00000224	1	5	8	40	163	adenosine monophosphate	atoS; sensory histidine kinase in two-component regulatory system with AtoC	Two-component system
b2234	CIDm00001181	1	5	4	20	NA	uridine triphosphate	nrdA; ribonucleoside-diphosphate reductase 1, alpha subunit	Pyrimidine metabolism,Purine metabolism
b2234	CIDm00000593	1	5	4	20	900	ara-CTP	nrdA; ribonucleoside-diphosphate reductase 1, alpha subunit	Pyrimidine metabolism,Purine metabolism
b2234	CIDm00000836	1	5	2	10	NA	levodopa	nrdA; ribonucleoside-diphosphate reductase 1, alpha subunit	Pyrimidine metabolism,Purine metabolism
b2234	CIDm00000602	1	5	4	20	NA	alanine	nrdA; ribonucleoside-diphosphate reductase 1, alpha subunit	Pyrimidine metabolism,Purine metabolism
b2234	CIDm00000611	1	5	4	20	NA	glutamic acid	nrdA; ribonucleoside-diphosphate reductase 1, alpha subunit	Pyrimidine metabolism,Purine metabolism
b2234	CIDm00000985	1	5	2	10	NA	palmitate	nrdA; ribonucleoside-diphosphate reductase 1, alpha subunit	Pyrimidine metabolism,Purine metabolism
b2234	CIDm00000710	1	5	2	10	NA	flavin mononucleotide	nrdA; ribonucleoside-diphosphate reductase 1, alpha subunit	Pyrimidine metabolism,Purine metabolism
b2234	CIDm00000990	1	7	2	14	154	3'-phosphoadenosine 5'-phosphosulfate	nrdA; ribonucleoside-diphosphate reductase 1, alpha subunit	Pyrimidine metabolism,Purine metabolism
b2234	CIDm00000621	1	7	2	14	676	Poly(dA	nrdA; ribonucleoside-diphosphate reductase 1, alpha subunit	Pyrimidine metabolism,Purine metabolism
b2234	CIDm00000295	1	7	2	14	NA	cyclic GMP	nrdA; ribonucleoside-diphosphate reductase 1, alpha subunit	Pyrimidine metabolism,Purine metabolism
b2234	CIDm00011005	2	5	4	20	NA	myristic acid	nrdA; ribonucleoside-diphosphate reductase 1, alpha subunit	Pyrimidine metabolism,Purine metabolism
b2234	CIDm00002891	2	5	3	15	203	cobalt	nrdA; ribonucleoside-diphosphate reductase 1, alpha subunit	Pyrimidine metabolism,Purine metabolism
b2234	CIDm00001124	2	5	3	15	NA	thymidine diphosphate	nrdA; ribonucleoside-diphosphate reductase 1, alpha subunit	Pyrimidine metabolism,Purine metabolism
b2234	CIDm00000274	1	7	2	14	NA	cAMP	nrdA; ribonucleoside-diphosphate reductase 1, alpha subunit	Pyrimidine metabolism,Purine metabolism
b2234	CIDm00000645	1	7	2	14	676	dGMP	nrdA; ribonucleoside-diphosphate reductase 1, alpha subunit	Pyrimidine metabolism,Purine metabolism
b2234	CIDm00000867	1	5	4	20	NA	malonate	nrdA; ribonucleoside-diphosphate reductase 1, alpha subunit	Pyrimidine metabolism,Purine metabolism
b2234	CIDm00000762	4	5	8	40	NA	guanosine triphosphate	nrdA; ribonucleoside-diphosphate reductase 1, alpha subunit	Pyrimidine metabolism,Purine metabolism
b2234	CIDm00000224	6	5	4	20	969	adenosine monophosphate	nrdA; ribonucleoside-diphosphate reductase 1, alpha subunit	Pyrimidine metabolism,Purine metabolism
b2234	CIDm00000314	1	5	2	10	738	poly-C	nrdA; ribonucleoside-diphosphate reductase 1, alpha subunit	Pyrimidine metabolism,Purine metabolism
b2234	CIDm00000311	10	5	11	55	NA	citric acid	nrdA; ribonucleoside-diphosphate reductase 1, alpha subunit	Pyrimidine metabolism,Purine metabolism
b2234	CIDm00000851	1	7	2	14	NA	L-selenocysteine	nrdA; ribonucleoside-diphosphate reductase 1, alpha subunit	Pyrimidine metabolism,Purine metabolism
b2234	CIDm00000644	1	7	2	14	966	dGDP	nrdA; ribonucleoside-diphosphate reductase 1, alpha subunit	Pyrimidine metabolism,Purine metabolism
b2235	CIDm00001060	1	5	6	30	NA	pyruvic acid	nrdB; ribonucleoside-diphosphate reductase 1, beta subunit, ferritin-like protein	Pyrimidine metabolism,Purine metabolism
b2235	CIDm00001158	1	5	2	10	966	uridine diphosphate	nrdB; ribonucleoside-diphosphate reductase 1, beta subunit, ferritin-like protein	Pyrimidine metabolism,Purine metabolism
b2235	CIDm00001151	3	5	4	20	NA	thymidine 5'-	nrdB; ribonucleoside-diphosphate reductase 1, beta subunit, ferritin-like protein	Pyrimidine metabolism,Purine metabolism
b2235	CIDm00000625	1	5	2	10	900	deoxycytidine 5'-triphosphate	nrdB; ribonucleoside-diphosphate reductase 1, beta subunit, ferritin-like protein	Pyrimidine metabolism,Purine metabolism
b2235	CIDm00000290	1	5	2	10	976	cytidine 5'-diphosphate	nrdB; ribonucleoside-diphosphate reductase 1, beta subunit, ferritin-like protein	Pyrimidine metabolism,Purine metabolism
b2235	CIDm00000703	1	5	6	30	676	flavin adenine dinucleotide	nrdB; ribonucleoside-diphosphate reductase 1, beta subunit, ferritin-like protein	Pyrimidine metabolism,Purine metabolism
b2235	CIDm00000602	1	5	4	20	NA	alanine	nrdB; ribonucleoside-diphosphate reductase 1, beta subunit, ferritin-like protein	Pyrimidine metabolism,Purine metabolism
b2235	CIDm00000730	2	5	4	20	966	guanosine diphosphate	nrdB; ribonucleoside-diphosphate reductase 1, beta subunit, ferritin-like protein	Pyrimidine metabolism,Purine metabolism
b2235	CIDm00000867	1	5	4	20	NA	malonate	nrdB; ribonucleoside-diphosphate reductase 1, beta subunit, ferritin-like protein	Pyrimidine metabolism,Purine metabolism
b2235	CIDm00000224	1	5	4	20	966	adenosine monophosphate	nrdB; ribonucleoside-diphosphate reductase 1, beta subunit, ferritin-like protein	Pyrimidine metabolism,Purine metabolism
b2235	CIDm00000197	3	5	6	30	970	MgADP	nrdB; ribonucleoside-diphosphate reductase 1, beta subunit, ferritin-like protein	Pyrimidine metabolism,Purine metabolism
b2235	CIDm00000762	2	5	4	20	213	guanosine triphosphate	nrdB; ribonucleoside-diphosphate reductase 1, beta subunit, ferritin-like protein	Pyrimidine metabolism,Purine metabolism
b2235	CIDm00000645	1	5	3	15	701	dGMP	nrdB; ribonucleoside-diphosphate reductase 1, beta subunit, ferritin-like protein	Pyrimidine metabolism,Purine metabolism
b2235	CIDm00000636	1	5	3	15	NA	deoxyadenosine	nrdB; ribonucleoside-diphosphate reductase 1, beta subunit, ferritin-like protein	Pyrimidine metabolism,Purine metabolism
b2235	CIDm00000716	1	5	6	30	NA	fructose	nrdB; ribonucleoside-diphosphate reductase 1, beta subunit, ferritin-like protein	Pyrimidine metabolism,Purine metabolism
b2235	CIDm00000593	2	5	4	20	916	ara-CTP	nrdB; ribonucleoside-diphosphate reductase 1, beta subunit, ferritin-like protein	Pyrimidine metabolism,Purine metabolism
b2235	CIDm00000970	1	5	6	30	NA	oxaloacetate	nrdB; ribonucleoside-diphosphate reductase 1, beta subunit, ferritin-like protein	Pyrimidine metabolism,Purine metabolism
b2235	CIDm00001139	1	5	3	15	382	poly(dT	nrdB; ribonucleoside-diphosphate reductase 1, beta subunit, ferritin-like protein	Pyrimidine metabolism,Purine metabolism
b2235	CIDm00000191	1	5	2	10	NA	adenosine	nrdB; ribonucleoside-diphosphate reductase 1, beta subunit, ferritin-like protein	Pyrimidine metabolism,Purine metabolism
b2235	CIDm00001181	1	5	4	20	NA	uridine triphosphate	nrdB; ribonucleoside-diphosphate reductase 1, beta subunit, ferritin-like protein	Pyrimidine metabolism,Purine metabolism
b2235	CIDm00000623	1	5	3	15	982	dCDP	nrdB; ribonucleoside-diphosphate reductase 1, beta subunit, ferritin-like protein	Pyrimidine metabolism,Purine metabolism
b2235	CIDm00000611	1	5	4	20	NA	glutamic acid	nrdB; ribonucleoside-diphosphate reductase 1, beta subunit, ferritin-like protein	Pyrimidine metabolism,Purine metabolism
b2247	CIDm00000389	1	5	2	10	NA	ornithine	rhmD; L-rhamnonate dehydratase	Microbial metabolism in diverse environments,Fructose and mannose metabolism
b2247	CIDm00001148	1	6	4	24	NA	tryptophan	rhmD; L-rhamnonate dehydratase	Microbial metabolism in diverse environments,Fructose and mannose metabolism
b2247	CIDm00000899	3	6	5	30	NA	chitin	rhmD; L-rhamnonate dehydratase	Microbial metabolism in diverse environments,Fructose and mannose metabolism
b2247	CIDm00000311	15	8	13	104	NA	citric acid	rhmD; L-rhamnonate dehydratase	Microbial metabolism in diverse environments,Fructose and mannose metabolism
b2251	CIDm00000867	4	5	20	100	NA	malonate	Nucleoside triphosphatase NudI (EC 3.6.1.9) (Nucleotide diphosphatase NudI) (Pyrimidine deoxynucleoside triphosphate diphosphatase) (dCTP diphosphatase) (EC 3.6.1.12) (dTTP diphosphatase) (EC 3.6.1.-) (dUTP diphosphatase) (EC 3.6.1.23)	NA
b2251	CIDm00000730	8	6	7	42	900	guanosine diphosphate	Nucleoside triphosphatase NudI (EC 3.6.1.9) (Nucleotide diphosphatase NudI) (Pyrimidine deoxynucleoside triphosphate diphosphatase) (dCTP diphosphatase) (EC 3.6.1.12) (dTTP diphosphatase) (EC 3.6.1.-) (dUTP diphosphatase) (EC 3.6.1.23)	NA
b2251	CIDm00000925	4	5	17	85	NA	diphosphopyridine nucleotide	Nucleoside triphosphatase NudI (EC 3.6.1.9) (Nucleotide diphosphatase NudI) (Pyrimidine deoxynucleoside triphosphate diphosphatase) (dCTP diphosphatase) (EC 3.6.1.12) (dTTP diphosphatase) (EC 3.6.1.-) (dUTP diphosphatase) (EC 3.6.1.23)	NA
b2251	CIDm00000051	2	5	2	10	NA	ketoglutarate	Nucleoside triphosphatase NudI (EC 3.6.1.9) (Nucleotide diphosphatase NudI) (Pyrimidine deoxynucleoside triphosphate diphosphatase) (dCTP diphosphatase) (EC 3.6.1.12) (dTTP diphosphatase) (EC 3.6.1.-) (dUTP diphosphatase) (EC 3.6.1.23)	NA
b2251	CIDm00001134	2	5	10	50	NA	thymidine	Nucleoside triphosphatase NudI (EC 3.6.1.9) (Nucleotide diphosphatase NudI) (Pyrimidine deoxynucleoside triphosphate diphosphatase) (dCTP diphosphatase) (EC 3.6.1.12) (dTTP diphosphatase) (EC 3.6.1.-) (dUTP diphosphatase) (EC 3.6.1.23)	NA
b2251	CIDm00001110	2	5	12	60	NA	succinate	Nucleoside triphosphatase NudI (EC 3.6.1.9) (Nucleotide diphosphatase NudI) (Pyrimidine deoxynucleoside triphosphate diphosphatase) (dCTP diphosphatase) (EC 3.6.1.12) (dTTP diphosphatase) (EC 3.6.1.-) (dUTP diphosphatase) (EC 3.6.1.23)	NA
b2251	CIDm00000314	2	5	3	15	949	poly-C	Nucleoside triphosphatase NudI (EC 3.6.1.9) (Nucleotide diphosphatase NudI) (Pyrimidine deoxynucleoside triphosphate diphosphatase) (dCTP diphosphatase) (EC 3.6.1.12) (dTTP diphosphatase) (EC 3.6.1.-) (dUTP diphosphatase) (EC 3.6.1.23)	NA
b2251	CIDm00000191	1	5	11	55	NA	adenosine	Nucleoside triphosphatase NudI (EC 3.6.1.9) (Nucleotide diphosphatase NudI) (Pyrimidine deoxynucleoside triphosphate diphosphatase) (dCTP diphosphatase) (EC 3.6.1.12) (dTTP diphosphatase) (EC 3.6.1.-) (dUTP diphosphatase) (EC 3.6.1.23)	NA
b2251	CIDm00000621	1	6	2	12	NA	Poly(dA	Nucleoside triphosphatase NudI (EC 3.6.1.9) (Nucleotide diphosphatase NudI) (Pyrimidine deoxynucleoside triphosphate diphosphatase) (dCTP diphosphatase) (EC 3.6.1.12) (dTTP diphosphatase) (EC 3.6.1.-) (dUTP diphosphatase) (EC 3.6.1.23)	NA
b2251	CIDm00000611	1	5	16	80	900	glutamic acid	Nucleoside triphosphatase NudI (EC 3.6.1.9) (Nucleotide diphosphatase NudI) (Pyrimidine deoxynucleoside triphosphate diphosphatase) (dCTP diphosphatase) (EC 3.6.1.12) (dTTP diphosphatase) (EC 3.6.1.-) (dUTP diphosphatase) (EC 3.6.1.23)	NA
b2251	CIDm00000994	1	5	3	15	NA	phenylalanine	Nucleoside triphosphatase NudI (EC 3.6.1.9) (Nucleotide diphosphatase NudI) (Pyrimidine deoxynucleoside triphosphate diphosphatase) (dCTP diphosphatase) (EC 3.6.1.12) (dTTP diphosphatase) (EC 3.6.1.-) (dUTP diphosphatase) (EC 3.6.1.23)	NA
b2251	CIDm00000317	1	5	3	15	NA	coenzyme A	Nucleoside triphosphatase NudI (EC 3.6.1.9) (Nucleotide diphosphatase NudI) (Pyrimidine deoxynucleoside triphosphate diphosphatase) (dCTP diphosphatase) (EC 3.6.1.12) (dTTP diphosphatase) (EC 3.6.1.-) (dUTP diphosphatase) (EC 3.6.1.23)	NA
b2251	CIDm00000593	1	5	8	40	900	ara-CTP	Nucleoside triphosphatase NudI (EC 3.6.1.9) (Nucleotide diphosphatase NudI) (Pyrimidine deoxynucleoside triphosphate diphosphatase) (dCTP diphosphatase) (EC 3.6.1.12) (dTTP diphosphatase) (EC 3.6.1.-) (dUTP diphosphatase) (EC 3.6.1.23)	NA
b2251	CIDm00000899	1	5	2	10	NA	chitin	Nucleoside triphosphatase NudI (EC 3.6.1.9) (Nucleotide diphosphatase NudI) (Pyrimidine deoxynucleoside triphosphate diphosphatase) (dCTP diphosphatase) (EC 3.6.1.12) (dTTP diphosphatase) (EC 3.6.1.-) (dUTP diphosphatase) (EC 3.6.1.23)	NA
b2251	CIDm00001158	1	5	2	10	900	uridine diphosphate	Nucleoside triphosphatase NudI (EC 3.6.1.9) (Nucleotide diphosphatase NudI) (Pyrimidine deoxynucleoside triphosphate diphosphatase) (dCTP diphosphatase) (EC 3.6.1.12) (dTTP diphosphatase) (EC 3.6.1.-) (dUTP diphosphatase) (EC 3.6.1.23)	NA
b2251	CIDm00000206	1	6	9	54	NA	glucose	Nucleoside triphosphatase NudI (EC 3.6.1.9) (Nucleotide diphosphatase NudI) (Pyrimidine deoxynucleoside triphosphate diphosphatase) (dCTP diphosphatase) (EC 3.6.1.12) (dTTP diphosphatase) (EC 3.6.1.-) (dUTP diphosphatase) (EC 3.6.1.23)	NA
b2251	CIDm00000622	1	6	4	24	NA	dATP	Nucleoside triphosphatase NudI (EC 3.6.1.9) (Nucleotide diphosphatase NudI) (Pyrimidine deoxynucleoside triphosphate diphosphatase) (dCTP diphosphatase) (EC 3.6.1.12) (dTTP diphosphatase) (EC 3.6.1.-) (dUTP diphosphatase) (EC 3.6.1.23)	NA
b2251	CIDm00000290	1	5	2	10	900	cytidine 5'-diphosphate	Nucleoside triphosphatase NudI (EC 3.6.1.9) (Nucleotide diphosphatase NudI) (Pyrimidine deoxynucleoside triphosphate diphosphatase) (dCTP diphosphatase) (EC 3.6.1.12) (dTTP diphosphatase) (EC 3.6.1.-) (dUTP diphosphatase) (EC 3.6.1.23)	NA
b2251	CIDm00000645	1	5	3	15	NA	dGMP	Nucleoside triphosphatase NudI (EC 3.6.1.9) (Nucleotide diphosphatase NudI) (Pyrimidine deoxynucleoside triphosphate diphosphatase) (dCTP diphosphatase) (EC 3.6.1.12) (dTTP diphosphatase) (EC 3.6.1.-) (dUTP diphosphatase) (EC 3.6.1.23)	NA
b2254	CIDm00000206	1	5	6	30	NA	glucose	arnC; undecaprenyl phosphate-L-Ara4FN transferase	Amino sugar and nucleotide sugar metabolism,Cationic antimicrobial peptide (CAMP) resistance
b2254	CIDm00000290	1	5	3	15	NA	cytidine 5'-diphosphate	arnC; undecaprenyl phosphate-L-Ara4FN transferase	Amino sugar and nucleotide sugar metabolism,Cationic antimicrobial peptide (CAMP) resistance
b2254	CIDm00001172	1	5	5	25	184	uridylate	arnC; undecaprenyl phosphate-L-Ara4FN transferase	Amino sugar and nucleotide sugar metabolism,Cationic antimicrobial peptide (CAMP) resistance
b2255	CIDm00000645	1	7	2	14	NA	dGMP	arnA; fused UDP-L-Ara4N formyltransferase UDP-GlcA C-4'-decarboxylase	Amino sugar and nucleotide sugar metabolism,Cationic antimicrobial peptide (CAMP) resistance
b2255	CIDm00000851	1	7	2	14	NA	L-selenocysteine	arnA; fused UDP-L-Ara4N formyltransferase UDP-GlcA C-4'-decarboxylase	Amino sugar and nucleotide sugar metabolism,Cationic antimicrobial peptide (CAMP) resistance
b2255	CIDm00000929	3	9	2	18	617	nicotinamide adenine dinucleotide phosphate	arnA; fused UDP-L-Ara4N formyltransferase UDP-GlcA C-4'-decarboxylase	Amino sugar and nucleotide sugar metabolism,Cationic antimicrobial peptide (CAMP) resistance
b2255	CIDm00000206	3	5	6	30	NA	glucose	arnA; fused UDP-L-Ara4N formyltransferase UDP-GlcA C-4'-decarboxylase	Amino sugar and nucleotide sugar metabolism,Cationic antimicrobial peptide (CAMP) resistance
b2255	CIDm00000274	1	7	2	14	361	cAMP	arnA; fused UDP-L-Ara4N formyltransferase UDP-GlcA C-4'-decarboxylase	Amino sugar and nucleotide sugar metabolism,Cationic antimicrobial peptide (CAMP) resistance
b2255	CIDm00000990	1	7	2	14	NA	3'-phosphoadenosine 5'-phosphosulfate	arnA; fused UDP-L-Ara4N formyltransferase UDP-GlcA C-4'-decarboxylase	Amino sugar and nucleotide sugar metabolism,Cationic antimicrobial peptide (CAMP) resistance
b2255	CIDm00000295	1	7	2	14	NA	cyclic GMP	arnA; fused UDP-L-Ara4N formyltransferase UDP-GlcA C-4'-decarboxylase	Amino sugar and nucleotide sugar metabolism,Cationic antimicrobial peptide (CAMP) resistance
b2255	CIDm00000644	1	7	2	14	NA	dGDP	arnA; fused UDP-L-Ara4N formyltransferase UDP-GlcA C-4'-decarboxylase	Amino sugar and nucleotide sugar metabolism,Cationic antimicrobial peptide (CAMP) resistance
b2255	CIDm00000761	2	6	6	36	NA	guanylate	arnA; fused UDP-L-Ara4N formyltransferase UDP-GlcA C-4'-decarboxylase	Amino sugar and nucleotide sugar metabolism,Cationic antimicrobial peptide (CAMP) resistance
b2255	CIDm00000197	7	5	6	30	NA	MgADP	arnA; fused UDP-L-Ara4N formyltransferase UDP-GlcA C-4'-decarboxylase	Amino sugar and nucleotide sugar metabolism,Cationic antimicrobial peptide (CAMP) resistance
b2255	CIDm00000621	1	7	2	14	NA	Poly(dA	arnA; fused UDP-L-Ara4N formyltransferase UDP-GlcA C-4'-decarboxylase	Amino sugar and nucleotide sugar metabolism,Cationic antimicrobial peptide (CAMP) resistance
b2255	CIDm00000224	2	5	6	30	NA	adenosine monophosphate	arnA; fused UDP-L-Ara4N formyltransferase UDP-GlcA C-4'-decarboxylase	Amino sugar and nucleotide sugar metabolism,Cationic antimicrobial peptide (CAMP) resistance
b2255	CIDm00000646	2	5	3	15	NA	deoxy-GTP	arnA; fused UDP-L-Ara4N formyltransferase UDP-GlcA C-4'-decarboxylase	Amino sugar and nucleotide sugar metabolism,Cationic antimicrobial peptide (CAMP) resistance
b2255	CIDm00001135	2	5	5	25	NA	thymine	arnA; fused UDP-L-Ara4N formyltransferase UDP-GlcA C-4'-decarboxylase	Amino sugar and nucleotide sugar metabolism,Cationic antimicrobial peptide (CAMP) resistance
b2255	CIDm00000762	1	7	2	14	NA	guanosine triphosphate	arnA; fused UDP-L-Ara4N formyltransferase UDP-GlcA C-4'-decarboxylase	Amino sugar and nucleotide sugar metabolism,Cationic antimicrobial peptide (CAMP) resistance
b2260	CIDm00000971	1	5	2	10	NA	oxalic acid	menE; O-succinylbenzoate-CoA ligase	Biosynthesis of cofactors,Biosynthesis of secondary metabolites,Ubiquinone and other terpenoid-quinone biosynthesis
b2260	CIDm00001110	1	5	2	10	NA	succinate	menE; O-succinylbenzoate-CoA ligase	Biosynthesis of cofactors,Biosynthesis of secondary metabolites,Ubiquinone and other terpenoid-quinone biosynthesis
b2260	CIDm00000622	1	5	4	20	NA	dATP	menE; O-succinylbenzoate-CoA ligase	Biosynthesis of cofactors,Biosynthesis of secondary metabolites,Ubiquinone and other terpenoid-quinone biosynthesis
b2260	CIDm00000593	1	5	7	35	NA	ara-CTP	menE; O-succinylbenzoate-CoA ligase	Biosynthesis of cofactors,Biosynthesis of secondary metabolites,Ubiquinone and other terpenoid-quinone biosynthesis
b2260	CIDm00000761	1	5	3	15	NA	guanylate	menE; O-succinylbenzoate-CoA ligase	Biosynthesis of cofactors,Biosynthesis of secondary metabolites,Ubiquinone and other terpenoid-quinone biosynthesis
b2260	CIDm00000051	1	5	2	10	NA	ketoglutarate	menE; O-succinylbenzoate-CoA ligase	Biosynthesis of cofactors,Biosynthesis of secondary metabolites,Ubiquinone and other terpenoid-quinone biosynthesis
b2260	CIDm00000197	4	5	28	140	900	MgADP	menE; O-succinylbenzoate-CoA ligase	Biosynthesis of cofactors,Biosynthesis of secondary metabolites,Ubiquinone and other terpenoid-quinone biosynthesis
b2260	CIDm00000925	1	5	6	30	NA	diphosphopyridine nucleotide	menE; O-succinylbenzoate-CoA ligase	Biosynthesis of cofactors,Biosynthesis of secondary metabolites,Ubiquinone and other terpenoid-quinone biosynthesis
b2271	CIDm00000311	1	5	2	10	NA	citric acid	Uncharacterized protein YfbL	NA
b2296	CIDm00000317	1	5	3	15	947	coenzyme A	ackA; acetate kinase A and propionate kinase 2	Pyruvate metabolism,Propanoate metabolism,Carbon metabolism,Microbial metabolism in diverse environments,Methane metabolism
b2296	CIDm00001181	1	5	4	20	NA	uridine triphosphate	ackA; acetate kinase A and propionate kinase 2	Pyruvate metabolism,Propanoate metabolism,Carbon metabolism,Microbial metabolism in diverse environments,Methane metabolism
b2296	CIDm00000646	1	5	3	15	NA	deoxy-GTP	ackA; acetate kinase A and propionate kinase 2	Pyruvate metabolism,Propanoate metabolism,Carbon metabolism,Microbial metabolism in diverse environments,Methane metabolism
b2296	CIDm00000424	1	5	2	10	178	aspartate	ackA; acetate kinase A and propionate kinase 2	Pyruvate metabolism,Propanoate metabolism,Carbon metabolism,Microbial metabolism in diverse environments,Methane metabolism
b2296	CIDm00000311	8	5	28	140	NA	citric acid	ackA; acetate kinase A and propionate kinase 2	Pyruvate metabolism,Propanoate metabolism,Carbon metabolism,Microbial metabolism in diverse environments,Methane metabolism
b2296	CIDm00000867	2	5	8	40	NA	malonate	ackA; acetate kinase A and propionate kinase 2	Pyruvate metabolism,Propanoate metabolism,Carbon metabolism,Microbial metabolism in diverse environments,Methane metabolism
b2296	CIDm00000925	1	5	6	30	NA	diphosphopyridine nucleotide	ackA; acetate kinase A and propionate kinase 2	Pyruvate metabolism,Propanoate metabolism,Carbon metabolism,Microbial metabolism in diverse environments,Methane metabolism
b2296	CIDm00001134	1	5	9	45	NA	thymidine	ackA; acetate kinase A and propionate kinase 2	Pyruvate metabolism,Propanoate metabolism,Carbon metabolism,Microbial metabolism in diverse environments,Methane metabolism
b2296	CIDm00000290	2	5	2	10	NA	cytidine 5'-diphosphate	ackA; acetate kinase A and propionate kinase 2	Pyruvate metabolism,Propanoate metabolism,Carbon metabolism,Microbial metabolism in diverse environments,Methane metabolism
b2296	CIDm00000622	2	5	5	25	NA	dATP	ackA; acetate kinase A and propionate kinase 2	Pyruvate metabolism,Propanoate metabolism,Carbon metabolism,Microbial metabolism in diverse environments,Methane metabolism
b2296	CIDm00001158	1	5	2	10	NA	uridine diphosphate	ackA; acetate kinase A and propionate kinase 2	Pyruvate metabolism,Propanoate metabolism,Carbon metabolism,Microbial metabolism in diverse environments,Methane metabolism
b2301	CIDm00000925	1	5	13	65	NA	diphosphopyridine nucleotide	yfcF; glutathione S-transferase	Glutathione metabolism
b2301	CIDm00001182	1	5	14	70	NA	L-valine	yfcF; glutathione S-transferase	Glutathione metabolism
b2301	CIDm00000602	1	5	16	80	NA	alanine	yfcF; glutathione S-transferase	Glutathione metabolism
b2302	CIDm00001182	1	5	14	70	NA	L-valine	Disulfide-bond oxidoreductase YfcG (EC 1.8.4.-) (GSH-dependent disulfide-bond oxidoreductase YfcG) (GST N1-1) (GST-like protein YfcG) (Organic hydroperoxidase) (EC 1.11.1.-)	NA
b2302	CIDm00000925	1	5	13	65	NA	diphosphopyridine nucleotide	Disulfide-bond oxidoreductase YfcG (EC 1.8.4.-) (GSH-dependent disulfide-bond oxidoreductase YfcG) (GST N1-1) (GST-like protein YfcG) (Organic hydroperoxidase) (EC 1.11.1.-)	NA
b2302	CIDm00000602	1	5	16	80	NA	alanine	Disulfide-bond oxidoreductase YfcG (EC 1.8.4.-) (GSH-dependent disulfide-bond oxidoreductase YfcG) (GST N1-1) (GST-like protein YfcG) (Organic hydroperoxidase) (EC 1.11.1.-)	NA
b2309	CIDm00002891	2	5	7	35	197	cobalt	hisJ; histidine ABC transporter periplasmic binding protein	ABC transporters
b2310	CIDm00002891	2	5	7	35	197	cobalt	argT; lysine arginine ornithine transporter subunit	ABC transporters
b2319	CIDm00000594	1	5	2	10	NA	cystein	USG-1 protein	NA
b2324	CIDm00000197	1	5	29	145	NA	MgADP	tRNA 5-methylaminomethyl-2-thiouridine biosynthesis bifunctional protein MnmC (tRNA mnm(5)s(2)U biosynthesis bifunctional protein) [Includes: tRNA (mnm(5)s(2)U34)-methyltransferase (EC 2.1.1.61); FAD-dependent cmnm(5)s(2)U34 oxidoreductase (EC 1.5.-.-)]	NA
b2341	CIDm00000753	1	5	3	15	NA	glycerol	fadJ; enoyl-CoA hydratase epimerase and isomerase 3-hydroxyacyl-CoA dehydrogenase	Butanoate metabolism,Propanoate metabolism,Carbon metabolism,Fatty acid degradation,Benzoate degradation,Lysine degradation,Tryptophan metabolism,Microbial metabolism in diverse environments,Fatty acid metabolism,beta-Alanine metabolism,Biosynthesis of secondary metabolites,Valine, leucine and isoleucine degradation
b2351	CIDm00000290	1	5	3	15	NA	cytidine 5'-diphosphate	NA	NA
b2351	CIDm00001172	1	5	5	25	184	uridylate	NA	NA
b2351	CIDm00000206	1	5	6	30	NA	glucose	NA	NA
b2370	CIDm00001182	3	5	7	35	NA	L-valine	evgS; hybrid sensory histidine kinase in two-component regulatory system with EvgA	Two-component system
b2370	CIDm00000525	2	5	7	35	NA	malate	evgS; hybrid sensory histidine kinase in two-component regulatory system with EvgA	Two-component system
b2370	CIDm00000985	4	10	5	50	NA	palmitate	evgS; hybrid sensory histidine kinase in two-component regulatory system with EvgA	Two-component system
b2370	CIDm00001153	1	5	7	35	NA	tyrosine	evgS; hybrid sensory histidine kinase in two-component regulatory system with EvgA	Two-component system
b2370	CIDm00000317	2	5	5	25	NA	coenzyme A	evgS; hybrid sensory histidine kinase in two-component regulatory system with EvgA	Two-component system
b2370	CIDm00000993	1	5	7	35	NA	ribofuranoside	evgS; hybrid sensory histidine kinase in two-component regulatory system with EvgA	Two-component system
b2370	CIDm00000867	7	5	7	35	NA	malonate	evgS; hybrid sensory histidine kinase in two-component regulatory system with EvgA	Two-component system
b2370	CIDm00000925	1	5	2	10	NA	diphosphopyridine nucleotide	evgS; hybrid sensory histidine kinase in two-component regulatory system with EvgA	Two-component system
b2370	CIDm00000971	1	5	3	15	NA	oxalic acid	evgS; hybrid sensory histidine kinase in two-component regulatory system with EvgA	Two-component system
b2370	CIDm00000295	1	5	4	20	NA	cyclic GMP	evgS; hybrid sensory histidine kinase in two-component regulatory system with EvgA	Two-component system
b2370	CIDm00000857	1	5	7	35	NA	leucine	evgS; hybrid sensory histidine kinase in two-component regulatory system with EvgA	Two-component system
b2370	CIDm00000617	1	5	7	35	NA	D-serine	evgS; hybrid sensory histidine kinase in two-component regulatory system with EvgA	Two-component system
b2370	CIDm00000791	1	5	7	35	NA	isoleucine	evgS; hybrid sensory histidine kinase in two-component regulatory system with EvgA	Two-component system
b2370	CIDm00000761	1	10	3	30	NA	guanylate	evgS; hybrid sensory histidine kinase in two-component regulatory system with EvgA	Two-component system
b2370	CIDm00000614	1	5	7	35	NA	3H-proline	evgS; hybrid sensory histidine kinase in two-component regulatory system with EvgA	Two-component system
b2370	CIDm00001172	1	5	2	10	NA	uridylate	evgS; hybrid sensory histidine kinase in two-component regulatory system with EvgA	Two-component system
b2370	CIDm00000051	1	5	7	35	NA	ketoglutarate	evgS; hybrid sensory histidine kinase in two-component regulatory system with EvgA	Two-component system
b2370	CIDm00000738	1	5	2	10	NA	glutamine	evgS; hybrid sensory histidine kinase in two-component regulatory system with EvgA	Two-component system
b2370	CIDm00000994	1	5	7	35	NA	phenylalanine	evgS; hybrid sensory histidine kinase in two-component regulatory system with EvgA	Two-component system
b2370	CIDm00000604	1	5	7	35	NA	gluconate	evgS; hybrid sensory histidine kinase in two-component regulatory system with EvgA	Two-component system
b2370	CIDm00000602	1	5	7	35	NA	alanine	evgS; hybrid sensory histidine kinase in two-component regulatory system with EvgA	Two-component system
b2370	CIDm00001110	1	6	2	12	NA	succinate	evgS; hybrid sensory histidine kinase in two-component regulatory system with EvgA	Two-component system
b2373	CIDm00000525	1	5	3	15	NA	malate	oxc; oxalyl CoA decarboxylase, ThDP-dependent	Glyoxylate and dicarboxylate metabolism
b2400	CIDm00000224	1	5	2	10	918	adenosine monophosphate	gltX; glutamyl-tRNA synthetase	Microbial metabolism in diverse environments,Biosynthesis of cofactors,Biosynthesis of secondary metabolites,Porphyrin and chlorophyll metabolism,Aminoacyl-tRNA biosynthesis
b2400	CIDm00000738	1	5	2	10	652	glutamine	gltX; glutamyl-tRNA synthetase	Microbial metabolism in diverse environments,Biosynthesis of cofactors,Biosynthesis of secondary metabolites,Porphyrin and chlorophyll metabolism,Aminoacyl-tRNA biosynthesis
b2414	CIDm00000311	1	6	2	12	NA	citric acid	cysK; cysteine synthase A, O-acetylserine sulfhydrolase A subunit	Carbon metabolism,Microbial metabolism in diverse environments,Biosynthesis of secondary metabolites,Biosynthesis of amino acids,Cysteine and methionine metabolism,Sulfur metabolism
b2414	CIDm00000753	1	6	2	12	NA	glycerol	cysK; cysteine synthase A, O-acetylserine sulfhydrolase A subunit	Carbon metabolism,Microbial metabolism in diverse environments,Biosynthesis of secondary metabolites,Biosynthesis of amino acids,Cysteine and methionine metabolism,Sulfur metabolism
b2414	CIDm00001051	1	6	2	12	860	pyridoxal phosphate	cysK; cysteine synthase A, O-acetylserine sulfhydrolase A subunit	Carbon metabolism,Microbial metabolism in diverse environments,Biosynthesis of secondary metabolites,Biosynthesis of amino acids,Cysteine and methionine metabolism,Sulfur metabolism
b2455	CIDm00000738	1	6	2	12	NA	glutamine	eutE; aldehyde oxidoreductase, ethanolamine utilization protein	Pyruvate metabolism,Microbial metabolism in diverse environments
b2455	CIDm00000773	2	5	6	30	NA	histidine	eutE; aldehyde oxidoreductase, ethanolamine utilization protein	Pyruvate metabolism,Microbial metabolism in diverse environments
b2455	CIDm00000525	2	5	5	25	NA	malate	eutE; aldehyde oxidoreductase, ethanolamine utilization protein	Pyruvate metabolism,Microbial metabolism in diverse environments
b2455	CIDm00000971	1	5	2	10	NA	oxalic acid	eutE; aldehyde oxidoreductase, ethanolamine utilization protein	Pyruvate metabolism,Microbial metabolism in diverse environments
b2455	CIDm00000911	1	5	2	10	NA	fMet	eutE; aldehyde oxidoreductase, ethanolamine utilization protein	Pyruvate metabolism,Microbial metabolism in diverse environments
b2455	CIDm00000745	1	5	8	40	NA	reduced glutathione	eutE; aldehyde oxidoreductase, ethanolamine utilization protein	Pyruvate metabolism,Microbial metabolism in diverse environments
b2455	CIDm00011005	1	5	2	10	NA	myristic acid	eutE; aldehyde oxidoreductase, ethanolamine utilization protein	Pyruvate metabolism,Microbial metabolism in diverse environments
b2455	CIDm00000710	1	5	2	10	NA	flavin mononucleotide	eutE; aldehyde oxidoreductase, ethanolamine utilization protein	Pyruvate metabolism,Microbial metabolism in diverse environments
b2455	CIDm00000238	11	5	28	140	607	MgATP	eutE; aldehyde oxidoreductase, ethanolamine utilization protein	Pyruvate metabolism,Microbial metabolism in diverse environments
b2455	CIDm00000929	14	18	2	36	462	nicotinamide adenine dinucleotide phosphate	eutE; aldehyde oxidoreductase, ethanolamine utilization protein	Pyruvate metabolism,Microbial metabolism in diverse environments
b2463	CIDm00000612	1	5	2	10	347	lactate	maeB; malic enzyme: putative oxidoreductase phosphotransacetylase	Pyruvate metabolism,Carbon metabolism,Microbial metabolism in diverse environments
b2463	CIDm00000197	2	5	3	15	908	MgADP	maeB; malic enzyme: putative oxidoreductase phosphotransacetylase	Pyruvate metabolism,Carbon metabolism,Microbial metabolism in diverse environments
b2469	CIDm00000971	1	5	3	15	197	oxalic acid	narQ; sensory histidine kinase in two-component regulatory system with NarP	Two-component system
b2469	CIDm00000424	1	6	2	12	165	aspartate	narQ; sensory histidine kinase in two-component regulatory system with NarP	Two-component system
b2469	CIDm00000985	3	10	5	50	NA	palmitate	narQ; sensory histidine kinase in two-component regulatory system with NarP	Two-component system
b2469	CIDm00000295	1	5	4	20	NA	cyclic GMP	narQ; sensory histidine kinase in two-component regulatory system with NarP	Two-component system
b2469	CIDm00000761	1	10	3	30	NA	guanylate	narQ; sensory histidine kinase in two-component regulatory system with NarP	Two-component system
b2469	CIDm00000317	1	5	5	25	NA	coenzyme A	narQ; sensory histidine kinase in two-component regulatory system with NarP	Two-component system
b2469	CIDm00000867	3	6	3	18	NA	malonate	narQ; sensory histidine kinase in two-component regulatory system with NarP	Two-component system
b2469	CIDm00000925	1	5	2	10	NA	diphosphopyridine nucleotide	narQ; sensory histidine kinase in two-component regulatory system with NarP	Two-component system
b2476	CIDm00000762	4	6	13	78	NA	guanosine triphosphate	purC; phosphoribosylaminoimidazole-succinocarboxamide synthetase	Purine metabolism,Biosynthesis of secondary metabolites
b2476	CIDm00000867	5	5	20	100	NA	malonate	purC; phosphoribosylaminoimidazole-succinocarboxamide synthetase	Purine metabolism,Biosynthesis of secondary metabolites
b2476	CIDm00001134	2	5	10	50	NA	thymidine	purC; phosphoribosylaminoimidazole-succinocarboxamide synthetase	Purine metabolism,Biosynthesis of secondary metabolites
b2476	CIDm00000612	1	5	12	60	NA	lactate	purC; phosphoribosylaminoimidazole-succinocarboxamide synthetase	Purine metabolism,Biosynthesis of secondary metabolites
b2476	CIDm00001182	1	5	12	60	NA	L-valine	purC; phosphoribosylaminoimidazole-succinocarboxamide synthetase	Purine metabolism,Biosynthesis of secondary metabolites
b2476	CIDm00000232	1	5	2	10	NA	arginine	purC; phosphoribosylaminoimidazole-succinocarboxamide synthetase	Purine metabolism,Biosynthesis of secondary metabolites
b2476	CIDm00000730	2	5	6	30	NA	guanosine diphosphate	purC; phosphoribosylaminoimidazole-succinocarboxamide synthetase	Purine metabolism,Biosynthesis of secondary metabolites
b2476	CIDm00000602	1	5	12	60	NA	alanine	purC; phosphoribosylaminoimidazole-succinocarboxamide synthetase	Purine metabolism,Biosynthesis of secondary metabolites
b2476	CIDm00000593	2	5	8	40	NA	ara-CTP	purC; phosphoribosylaminoimidazole-succinocarboxamide synthetase	Purine metabolism,Biosynthesis of secondary metabolites
b2476	CIDm00000051	2	5	2	10	NA	ketoglutarate	purC; phosphoribosylaminoimidazole-succinocarboxamide synthetase	Purine metabolism,Biosynthesis of secondary metabolites
b2476	CIDm00000191	1	5	11	55	404	adenosine	purC; phosphoribosylaminoimidazole-succinocarboxamide synthetase	Purine metabolism,Biosynthesis of secondary metabolites
b2476	CIDm00000614	1	5	12	60	NA	3H-proline	purC; phosphoribosylaminoimidazole-succinocarboxamide synthetase	Purine metabolism,Biosynthesis of secondary metabolites
b2476	CIDm00000206	1	6	9	54	NA	glucose	purC; phosphoribosylaminoimidazole-succinocarboxamide synthetase	Purine metabolism,Biosynthesis of secondary metabolites
b2476	CIDm00001158	1	5	2	10	NA	uridine diphosphate	purC; phosphoribosylaminoimidazole-succinocarboxamide synthetase	Purine metabolism,Biosynthesis of secondary metabolites
b2476	CIDm00000925	6	5	17	85	NA	diphosphopyridine nucleotide	purC; phosphoribosylaminoimidazole-succinocarboxamide synthetase	Purine metabolism,Biosynthesis of secondary metabolites
b2476	CIDm00000290	1	5	2	10	NA	cytidine 5'-diphosphate	purC; phosphoribosylaminoimidazole-succinocarboxamide synthetase	Purine metabolism,Biosynthesis of secondary metabolites
b2476	CIDm00000761	1	5	3	15	444	guanylate	purC; phosphoribosylaminoimidazole-succinocarboxamide synthetase	Purine metabolism,Biosynthesis of secondary metabolites
b2476	CIDm00001112	1	5	12	60	NA	succinic semialdehyde	purC; phosphoribosylaminoimidazole-succinocarboxamide synthetase	Purine metabolism,Biosynthesis of secondary metabolites
b2476	CIDm00000899	1	5	2	10	NA	chitin	purC; phosphoribosylaminoimidazole-succinocarboxamide synthetase	Purine metabolism,Biosynthesis of secondary metabolites
b2476	CIDm00000703	2	5	13	65	374	flavin adenine dinucleotide	purC; phosphoribosylaminoimidazole-succinocarboxamide synthetase	Purine metabolism,Biosynthesis of secondary metabolites
b2476	CIDm00000611	2	5	16	80	NA	glutamic acid	purC; phosphoribosylaminoimidazole-succinocarboxamide synthetase	Purine metabolism,Biosynthesis of secondary metabolites
b2476	CIDm00000314	2	5	3	15	NA	poly-C	purC; phosphoribosylaminoimidazole-succinocarboxamide synthetase	Purine metabolism,Biosynthesis of secondary metabolites
b2476	CIDm00000109	1	5	12	60	NA	L-CSA	purC; phosphoribosylaminoimidazole-succinocarboxamide synthetase	Purine metabolism,Biosynthesis of secondary metabolites
b2476	CIDm00000833	1	5	2	10	NA	citrulline	purC; phosphoribosylaminoimidazole-succinocarboxamide synthetase	Purine metabolism,Biosynthesis of secondary metabolites
b2476	CIDm00000317	1	5	3	15	NA	coenzyme A	purC; phosphoribosylaminoimidazole-succinocarboxamide synthetase	Purine metabolism,Biosynthesis of secondary metabolites
b2476	CIDm00000617	1	5	12	60	NA	D-serine	purC; phosphoribosylaminoimidazole-succinocarboxamide synthetase	Purine metabolism,Biosynthesis of secondary metabolites
b2476	CIDm00000743	1	5	12	60	NA	acetate, propionate	purC; phosphoribosylaminoimidazole-succinocarboxamide synthetase	Purine metabolism,Biosynthesis of secondary metabolites
b2476	CIDm00000994	1	5	3	15	NA	phenylalanine	purC; phosphoribosylaminoimidazole-succinocarboxamide synthetase	Purine metabolism,Biosynthesis of secondary metabolites
b2478	CIDm00000925	1	5	3	15	NA	diphosphopyridine nucleotide	dapA; dihydrodipicolinate synthase	Microbial metabolism in diverse environments,Biosynthesis of secondary metabolites,Biosynthesis of amino acids,Lysine biosynthesis
b2478	CIDm00000612	2	7	2	14	NA	lactate	dapA; dihydrodipicolinate synthase	Microbial metabolism in diverse environments,Biosynthesis of secondary metabolites,Biosynthesis of amino acids,Lysine biosynthesis
b2499	CIDm00000197	1	5	28	140	981	MgADP	purM; phosphoribosylaminoimidazole synthetase	Purine metabolism,Biosynthesis of secondary metabolites
b2499	CIDm00000925	1	5	6	30	NA	diphosphopyridine nucleotide	purM; phosphoribosylaminoimidazole synthetase	Purine metabolism,Biosynthesis of secondary metabolites
b2499	CIDm00000867	1	5	12	60	NA	malonate	purM; phosphoribosylaminoimidazole synthetase	Purine metabolism,Biosynthesis of secondary metabolites
b2499	CIDm00000051	1	5	2	10	NA	ketoglutarate	purM; phosphoribosylaminoimidazole synthetase	Purine metabolism,Biosynthesis of secondary metabolites
b2503	CIDm00000424	1	6	2	12	NA	aspartate	NA	NA
b2503	CIDm00000985	3	10	5	50	NA	palmitate	NA	NA
b2503	CIDm00000867	3	6	3	18	151	malonate	NA	NA
b2503	CIDm00000971	1	5	3	15	197	oxalic acid	NA	NA
b2503	CIDm00000317	1	5	5	25	NA	coenzyme A	NA	NA
b2503	CIDm00000925	1	5	2	10	NA	diphosphopyridine nucleotide	NA	NA
b2503	CIDm00000761	1	10	3	30	314	guanylate	NA	NA
b2503	CIDm00000295	1	5	4	20	242	cyclic GMP	NA	NA
b2508	CIDm00001134	2	5	10	50	NA	thymidine	guaB; IMP dehydrogenase	Purine metabolism,Biosynthesis of secondary metabolites
b2508	CIDm00000994	1	5	3	15	264	phenylalanine	guaB; IMP dehydrogenase	Purine metabolism,Biosynthesis of secondary metabolites
b2508	CIDm00000716	1	5	3	15	NA	fructose	guaB; IMP dehydrogenase	Purine metabolism,Biosynthesis of secondary metabolites
b2508	CIDm00000971	1	5	2	10	NA	oxalic acid	guaB; IMP dehydrogenase	Purine metabolism,Biosynthesis of secondary metabolites
b2508	CIDm00000773	1	5	6	30	152	histidine	guaB; IMP dehydrogenase	Purine metabolism,Biosynthesis of secondary metabolites
b2508	CIDm00000206	1	6	9	54	NA	glucose	guaB; IMP dehydrogenase	Purine metabolism,Biosynthesis of secondary metabolites
b2508	CIDm00000317	3	5	3	15	NA	coenzyme A	guaB; IMP dehydrogenase	Purine metabolism,Biosynthesis of secondary metabolites
b2508	CIDm00000929	7	5	6	30	732	nicotinamide adenine dinucleotide phosphate	guaB; IMP dehydrogenase	Purine metabolism,Biosynthesis of secondary metabolites
b2508	CIDm00000051	3	5	3	15	NA	ketoglutarate	guaB; IMP dehydrogenase	Purine metabolism,Biosynthesis of secondary metabolites
b2508	CIDm00001158	1	5	2	10	171	uridine diphosphate	guaB; IMP dehydrogenase	Purine metabolism,Biosynthesis of secondary metabolites
b2508	CIDm00000314	3	6	3	18	309	poly-C	guaB; IMP dehydrogenase	Purine metabolism,Biosynthesis of secondary metabolites
b2508	CIDm00000232	1	5	3	15	NA	arginine	guaB; IMP dehydrogenase	Purine metabolism,Biosynthesis of secondary metabolites
b2508	CIDm00000762	4	6	13	78	693	guanosine triphosphate	guaB; IMP dehydrogenase	Purine metabolism,Biosynthesis of secondary metabolites
b2508	CIDm00001181	3	5	5	25	NA	uridine triphosphate	guaB; IMP dehydrogenase	Purine metabolism,Biosynthesis of secondary metabolites
b2508	CIDm00000730	3	5	6	30	623	guanosine diphosphate	guaB; IMP dehydrogenase	Purine metabolism,Biosynthesis of secondary metabolites
b2508	CIDm00000611	4	5	16	80	988	glutamic acid	guaB; IMP dehydrogenase	Purine metabolism,Biosynthesis of secondary metabolites
b2508	CIDm00000191	1	5	11	55	306	adenosine	guaB; IMP dehydrogenase	Purine metabolism,Biosynthesis of secondary metabolites
b2508	CIDm00000602	1	6	15	90	162	alanine	guaB; IMP dehydrogenase	Purine metabolism,Biosynthesis of secondary metabolites
b2508	CIDm00011005	1	6	8	48	NA	myristic acid	guaB; IMP dehydrogenase	Purine metabolism,Biosynthesis of secondary metabolites
b2508	CIDm00002891	1	5	3	15	NA	cobalt	guaB; IMP dehydrogenase	Purine metabolism,Biosynthesis of secondary metabolites
b2508	CIDm00000290	1	5	2	10	NA	cytidine 5'-diphosphate	guaB; IMP dehydrogenase	Purine metabolism,Biosynthesis of secondary metabolites
b2508	CIDm00001110	4	5	12	60	NA	succinate	guaB; IMP dehydrogenase	Purine metabolism,Biosynthesis of secondary metabolites
b2508	CIDm00000899	1	5	2	10	NA	chitin	guaB; IMP dehydrogenase	Purine metabolism,Biosynthesis of secondary metabolites
b2518	CIDm00000876	1	7	2	14	NA	methionine	ndk; multifunctional nucleoside diphosphate kinase and apyrimidinic endonuclease and 3'-phosphodiesterase	Pyrimidine metabolism,Purine metabolism,Biosynthesis of cofactors,Biosynthesis of secondary metabolites
b2518	CIDm00000051	2	5	2	10	NA	ketoglutarate	ndk; multifunctional nucleoside diphosphate kinase and apyrimidinic endonuclease and 3'-phosphodiesterase	Pyrimidine metabolism,Purine metabolism,Biosynthesis of cofactors,Biosynthesis of secondary metabolites
b2518	CIDm00000929	1	6	2	12	NA	nicotinamide adenine dinucleotide phosphate	ndk; multifunctional nucleoside diphosphate kinase and apyrimidinic endonuclease and 3'-phosphodiesterase	Pyrimidine metabolism,Purine metabolism,Biosynthesis of cofactors,Biosynthesis of secondary metabolites
b2518	CIDm00000623	1	5	3	15	966	dCDP	ndk; multifunctional nucleoside diphosphate kinase and apyrimidinic endonuclease and 3'-phosphodiesterase	Pyrimidine metabolism,Purine metabolism,Biosynthesis of cofactors,Biosynthesis of secondary metabolites
b2518	CIDm00000625	2	6	3	18	960	deoxycytidine 5'-triphosphate	ndk; multifunctional nucleoside diphosphate kinase and apyrimidinic endonuclease and 3'-phosphodiesterase	Pyrimidine metabolism,Purine metabolism,Biosynthesis of cofactors,Biosynthesis of secondary metabolites
b2518	CIDm00000761	2	5	3	15	968	guanylate	ndk; multifunctional nucleoside diphosphate kinase and apyrimidinic endonuclease and 3'-phosphodiesterase	Pyrimidine metabolism,Purine metabolism,Biosynthesis of cofactors,Biosynthesis of secondary metabolites
b2518	CIDm00000738	1	5	2	10	960	glutamine	ndk; multifunctional nucleoside diphosphate kinase and apyrimidinic endonuclease and 3'-phosphodiesterase	Pyrimidine metabolism,Purine metabolism,Biosynthesis of cofactors,Biosynthesis of secondary metabolites
b2518	CIDm00000899	1	5	2	10	NA	chitin	ndk; multifunctional nucleoside diphosphate kinase and apyrimidinic endonuclease and 3'-phosphodiesterase	Pyrimidine metabolism,Purine metabolism,Biosynthesis of cofactors,Biosynthesis of secondary metabolites
b2518	CIDm00001110	2	5	12	60	NA	succinate	ndk; multifunctional nucleoside diphosphate kinase and apyrimidinic endonuclease and 3'-phosphodiesterase	Pyrimidine metabolism,Purine metabolism,Biosynthesis of cofactors,Biosynthesis of secondary metabolites
b2518	CIDm00000925	7	5	17	85	213	diphosphopyridine nucleotide	ndk; multifunctional nucleoside diphosphate kinase and apyrimidinic endonuclease and 3'-phosphodiesterase	Pyrimidine metabolism,Purine metabolism,Biosynthesis of cofactors,Biosynthesis of secondary metabolites
b2518	CIDm00000191	3	5	11	55	NA	adenosine	ndk; multifunctional nucleoside diphosphate kinase and apyrimidinic endonuclease and 3'-phosphodiesterase	Pyrimidine metabolism,Purine metabolism,Biosynthesis of cofactors,Biosynthesis of secondary metabolites
b2518	CIDm00000253	1	6	2	12	NA	anti-biotin	ndk; multifunctional nucleoside diphosphate kinase and apyrimidinic endonuclease and 3'-phosphodiesterase	Pyrimidine metabolism,Purine metabolism,Biosynthesis of cofactors,Biosynthesis of secondary metabolites
b2518	CIDm00000314	5	5	3	15	972	poly-C	ndk; multifunctional nucleoside diphosphate kinase and apyrimidinic endonuclease and 3'-phosphodiesterase	Pyrimidine metabolism,Purine metabolism,Biosynthesis of cofactors,Biosynthesis of secondary metabolites
b2518	CIDm00000867	7	5	20	100	NA	malonate	ndk; multifunctional nucleoside diphosphate kinase and apyrimidinic endonuclease and 3'-phosphodiesterase	Pyrimidine metabolism,Purine metabolism,Biosynthesis of cofactors,Biosynthesis of secondary metabolites
b2518	CIDm00001166	6	6	6	36	NA	UDP-glucose	ndk; multifunctional nucleoside diphosphate kinase and apyrimidinic endonuclease and 3'-phosphodiesterase	Pyrimidine metabolism,Purine metabolism,Biosynthesis of cofactors,Biosynthesis of secondary metabolites
b2518	CIDm00001139	2	5	3	15	963	poly(dT	ndk; multifunctional nucleoside diphosphate kinase and apyrimidinic endonuclease and 3'-phosphodiesterase	Pyrimidine metabolism,Purine metabolism,Biosynthesis of cofactors,Biosynthesis of secondary metabolites
b2518	CIDm00000317	2	5	4	20	NA	coenzyme A	ndk; multifunctional nucleoside diphosphate kinase and apyrimidinic endonuclease and 3'-phosphodiesterase	Pyrimidine metabolism,Purine metabolism,Biosynthesis of cofactors,Biosynthesis of secondary metabolites
b2518	CIDm00000205	3	5	3	15	NA	Threonine	ndk; multifunctional nucleoside diphosphate kinase and apyrimidinic endonuclease and 3'-phosphodiesterase	Pyrimidine metabolism,Purine metabolism,Biosynthesis of cofactors,Biosynthesis of secondary metabolites
b2518	CIDm00000620	1	7	2	14	966	dADP	ndk; multifunctional nucleoside diphosphate kinase and apyrimidinic endonuclease and 3'-phosphodiesterase	Pyrimidine metabolism,Purine metabolism,Biosynthesis of cofactors,Biosynthesis of secondary metabolites
b2518	CIDm00002891	4	5	4	20	NA	cobalt	ndk; multifunctional nucleoside diphosphate kinase and apyrimidinic endonuclease and 3'-phosphodiesterase	Pyrimidine metabolism,Purine metabolism,Biosynthesis of cofactors,Biosynthesis of secondary metabolites
b2518	CIDm00001134	3	5	10	50	NA	thymidine	ndk; multifunctional nucleoside diphosphate kinase and apyrimidinic endonuclease and 3'-phosphodiesterase	Pyrimidine metabolism,Purine metabolism,Biosynthesis of cofactors,Biosynthesis of secondary metabolites
b2518	CIDm00000622	6	6	4	24	969	dATP	ndk; multifunctional nucleoside diphosphate kinase and apyrimidinic endonuclease and 3'-phosphodiesterase	Pyrimidine metabolism,Purine metabolism,Biosynthesis of cofactors,Biosynthesis of secondary metabolites
b2518	CIDm00000994	2	5	3	15	NA	phenylalanine	ndk; multifunctional nucleoside diphosphate kinase and apyrimidinic endonuclease and 3'-phosphodiesterase	Pyrimidine metabolism,Purine metabolism,Biosynthesis of cofactors,Biosynthesis of secondary metabolites
b2518	CIDm00000636	1	5	3	15	NA	deoxyadenosine	ndk; multifunctional nucleoside diphosphate kinase and apyrimidinic endonuclease and 3'-phosphodiesterase	Pyrimidine metabolism,Purine metabolism,Biosynthesis of cofactors,Biosynthesis of secondary metabolites
b2518	CIDm00000614	1	5	2	10	NA	3H-proline	ndk; multifunctional nucleoside diphosphate kinase and apyrimidinic endonuclease and 3'-phosphodiesterase	Pyrimidine metabolism,Purine metabolism,Biosynthesis of cofactors,Biosynthesis of secondary metabolites
b2518	CIDm00001060	3	5	3	15	NA	pyruvic acid	ndk; multifunctional nucleoside diphosphate kinase and apyrimidinic endonuclease and 3'-phosphodiesterase	Pyrimidine metabolism,Purine metabolism,Biosynthesis of cofactors,Biosynthesis of secondary metabolites
b2518	CIDm00000611	1	5	16	80	963	glutamic acid	ndk; multifunctional nucleoside diphosphate kinase and apyrimidinic endonuclease and 3'-phosphodiesterase	Pyrimidine metabolism,Purine metabolism,Biosynthesis of cofactors,Biosynthesis of secondary metabolites
b2518	CIDm00001172	3	5	5	25	966	uridylate	ndk; multifunctional nucleoside diphosphate kinase and apyrimidinic endonuclease and 3'-phosphodiesterase	Pyrimidine metabolism,Purine metabolism,Biosynthesis of cofactors,Biosynthesis of secondary metabolites
b2518	CIDm00000206	4	6	9	54	NA	glucose	ndk; multifunctional nucleoside diphosphate kinase and apyrimidinic endonuclease and 3'-phosphodiesterase	Pyrimidine metabolism,Purine metabolism,Biosynthesis of cofactors,Biosynthesis of secondary metabolites
b2518	CIDm00000593	3	5	8	40	960	ara-CTP	ndk; multifunctional nucleoside diphosphate kinase and apyrimidinic endonuclease and 3'-phosphodiesterase	Pyrimidine metabolism,Purine metabolism,Biosynthesis of cofactors,Biosynthesis of secondary metabolites
b2518	CIDm00000637	1	6	2	12	NA	deoxycytidine	ndk; multifunctional nucleoside diphosphate kinase and apyrimidinic endonuclease and 3'-phosphodiesterase	Pyrimidine metabolism,Purine metabolism,Biosynthesis of cofactors,Biosynthesis of secondary metabolites
b2518	CIDm00000109	1	6	2	12	NA	L-CSA	ndk; multifunctional nucleoside diphosphate kinase and apyrimidinic endonuclease and 3'-phosphodiesterase	Pyrimidine metabolism,Purine metabolism,Biosynthesis of cofactors,Biosynthesis of secondary metabolites
b2518	CIDm00001151	4	6	3	18	960	thymidine 5'-	ndk; multifunctional nucleoside diphosphate kinase and apyrimidinic endonuclease and 3'-phosphodiesterase	Pyrimidine metabolism,Purine metabolism,Biosynthesis of cofactors,Biosynthesis of secondary metabolites
b2518	CIDm00000612	1	6	2	12	NA	lactate	ndk; multifunctional nucleoside diphosphate kinase and apyrimidinic endonuclease and 3'-phosphodiesterase	Pyrimidine metabolism,Purine metabolism,Biosynthesis of cofactors,Biosynthesis of secondary metabolites
b2542	CIDm00000224	2	5	6	30	NA	adenosine monophosphate	hcaD; phenylpropionate dioxygenase, ferredoxin reductase subunit	Phenylalanine metabolism,Fatty acid degradation,Microbial metabolism in diverse environments,Degradation of aromatic compounds
b2542	CIDm00000867	4	6	12	72	NA	malonate	hcaD; phenylpropionate dioxygenase, ferredoxin reductase subunit	Phenylalanine metabolism,Fatty acid degradation,Microbial metabolism in diverse environments,Degradation of aromatic compounds
b2542	CIDm00000525	2	5	3	15	NA	malate	hcaD; phenylpropionate dioxygenase, ferredoxin reductase subunit	Phenylalanine metabolism,Fatty acid degradation,Microbial metabolism in diverse environments,Degradation of aromatic compounds
b2542	CIDm00001132	1	6	2	12	NA	thiamine pyrophosphate	hcaD; phenylpropionate dioxygenase, ferredoxin reductase subunit	Phenylalanine metabolism,Fatty acid degradation,Microbial metabolism in diverse environments,Degradation of aromatic compounds
b2542	CIDm00004952	1	7	2	14	NA	prostaglandin A1	hcaD; phenylpropionate dioxygenase, ferredoxin reductase subunit	Phenylalanine metabolism,Fatty acid degradation,Microbial metabolism in diverse environments,Degradation of aromatic compounds
b2542	CIDm00000936	2	5	3	15	178	vitamin B	hcaD; phenylpropionate dioxygenase, ferredoxin reductase subunit	Phenylalanine metabolism,Fatty acid degradation,Microbial metabolism in diverse environments,Degradation of aromatic compounds
b2542	CIDm00000710	3	5	29	145	NA	flavin mononucleotide	hcaD; phenylpropionate dioxygenase, ferredoxin reductase subunit	Phenylalanine metabolism,Fatty acid degradation,Microbial metabolism in diverse environments,Degradation of aromatic compounds
b2542	CIDm00000929	3	6	4	24	203	nicotinamide adenine dinucleotide phosphate	hcaD; phenylpropionate dioxygenase, ferredoxin reductase subunit	Phenylalanine metabolism,Fatty acid degradation,Microbial metabolism in diverse environments,Degradation of aromatic compounds
b2544	CIDm00000929	2	5	11	55	NA	nicotinamide adenine dinucleotide phosphate	Uncharacterized protein YphB	NA
b2545	CIDm00000311	1	5	2	10	NA	citric acid	Uncharacterized zinc-type alcohol dehydrogenase-like protein YphC (EC 1.-.-.-)	NA
b2545	CIDm00000604	1	5	4	20	NA	gluconate	Uncharacterized zinc-type alcohol dehydrogenase-like protein YphC (EC 1.-.-.-)	NA
b2550	CIDm00000238	1	5	5	25	639	MgATP	Uncharacterized protein YphH	NA
b2550	CIDm00000499	1	5	7	35	NA	pyroglutamate	Uncharacterized protein YphH	NA
b2552	CIDm00000929	1	9	2	18	815	nicotinamide adenine dinucleotide phosphate	Flavohemoprotein (Flavohemoglobin) (HMP) (Hemoglobin-like protein) (Nitric oxide dioxygenase) (NO oxygenase) (NOD) (EC 1.14.12.17)	NA
b2553	CIDm00000773	1	5	6	30	NA	histidine	glnB; regulatory protein P-II for glutamine synthetase	Two-component system
b2553	CIDm00000971	1	5	2	10	NA	oxalic acid	glnB; regulatory protein P-II for glutamine synthetase	Two-component system
b2553	CIDm00000925	2	6	15	90	NA	diphosphopyridine nucleotide	glnB; regulatory protein P-II for glutamine synthetase	Two-component system
b2553	CIDm00000602	1	6	15	90	NA	alanine	glnB; regulatory protein P-II for glutamine synthetase	Two-component system
b2553	CIDm00000238	8	5	28	140	939	MgATP	glnB; regulatory protein P-II for glutamine synthetase	Two-component system
b2553	CIDm00001110	1	5	12	60	NA	succinate	glnB; regulatory protein P-II for glutamine synthetase	Two-component system
b2553	CIDm00000611	1	5	16	80	NA	glutamic acid	glnB; regulatory protein P-II for glutamine synthetase	Two-component system
b2576	CIDm00000238	1	5	28	140	634	MgATP	NA	NA
b2576	CIDm00000611	1	5	16	80	NA	glutamic acid	NA	NA
b2576	CIDm00000925	1	5	17	85	NA	diphosphopyridine nucleotide	NA	NA
b2576	CIDm00001110	1	5	12	60	NA	succinate	NA	NA
b2576	CIDm00000867	1	5	20	100	160	malonate	NA	NA
b2582	CIDm00000224	5	6	12	72	859	adenosine monophosphate	Thioredoxin 2 (Trx-2) (EC 1.8.1.8) (Protein-disulfide reductase)	NA
b2582	CIDm00000197	2	5	6	30	643	MgADP	Thioredoxin 2 (Trx-2) (EC 1.8.1.8) (Protein-disulfide reductase)	NA
b2582	CIDm00000611	1	5	8	40	647	glutamic acid	Thioredoxin 2 (Trx-2) (EC 1.8.1.8) (Protein-disulfide reductase)	NA
b2582	CIDm00011005	1	5	2	10	NA	myristic acid	Thioredoxin 2 (Trx-2) (EC 1.8.1.8) (Protein-disulfide reductase)	NA
b2582	CIDm00000602	1	5	12	60	647	alanine	Thioredoxin 2 (Trx-2) (EC 1.8.1.8) (Protein-disulfide reductase)	NA
b2584	CIDm00006272	1	5	3	15	NA	3-iodotyrosine	Peptidyl-lysine N-acetyltransferase PatZ (EC 2.3.1.-) (Protein lysine acetyltransferase)	NA
b2599	CIDm00000971	1	5	3	15	NA	oxalic acid	pheA; chorismate mutase and prephenate dehydratase, P-protein	Biosynthesis of secondary metabolites,Biosynthesis of amino acids,Phenylalanine, tyrosine and tryptophan biosynthesis
b2600	CIDm00000994	1	6	2	12	374	phenylalanine	tyrA; fused chorismate mutase T prephenate dehydrogenase	Biosynthesis of secondary metabolites,Biosynthesis of amino acids,Phenylalanine, tyrosine and tryptophan biosynthesis
b2600	CIDm00000971	1	5	3	15	NA	oxalic acid	tyrA; fused chorismate mutase T prephenate dehydrogenase	Biosynthesis of secondary metabolites,Biosynthesis of amino acids,Phenylalanine, tyrosine and tryptophan biosynthesis
b2609	CIDm00000197	1	5	3	15	NA	MgADP	rpsP; 30S ribosomal subunit protein S16	Ribosome
b2615	CIDm00000051	2	5	7	35	167	ketoglutarate	nadK; NAD kinase	Nicotinate and nicotinamide metabolism,Biosynthesis of cofactors
b2615	CIDm00000206	1	5	2	10	NA	glucose	nadK; NAD kinase	Nicotinate and nicotinamide metabolism,Biosynthesis of cofactors
b2615	CIDm00000867	1	5	5	25	NA	malonate	nadK; NAD kinase	Nicotinate and nicotinamide metabolism,Biosynthesis of cofactors
b2615	CIDm00000745	1	5	2	10	NA	reduced glutathione	nadK; NAD kinase	Nicotinate and nicotinamide metabolism,Biosynthesis of cofactors
b2615	CIDm00001198	1	5	2	10	NA	isocitrate	nadK; NAD kinase	Nicotinate and nicotinamide metabolism,Biosynthesis of cofactors
b2615	CIDm00000197	1	5	4	20	971	MgADP	nadK; NAD kinase	Nicotinate and nicotinamide metabolism,Biosynthesis of cofactors
b2615	CIDm00000703	1	5	3	15	153	flavin adenine dinucleotide	nadK; NAD kinase	Nicotinate and nicotinamide metabolism,Biosynthesis of cofactors
b2615	CIDm00000224	4	5	6	30	806	adenosine monophosphate	nadK; NAD kinase	Nicotinate and nicotinamide metabolism,Biosynthesis of cofactors
b2615	CIDm00002891	1	5	3	15	NA	cobalt	nadK; NAD kinase	Nicotinate and nicotinamide metabolism,Biosynthesis of cofactors
b2661	CIDm00000206	1	5	2	10	NA	glucose	gabD; succinate-semialdehyde dehydrogenase I, NADP-dependent	Butanoate metabolism,Alanine, aspartate and glutamate metabolism,Lysine degradation,Microbial metabolism in diverse environments,Nicotinate and nicotinamide metabolism,Tyrosine metabolism
b2661	CIDm00000971	1	5	2	10	NA	oxalic acid	gabD; succinate-semialdehyde dehydrogenase I, NADP-dependent	Butanoate metabolism,Alanine, aspartate and glutamate metabolism,Lysine degradation,Microbial metabolism in diverse environments,Nicotinate and nicotinamide metabolism,Tyrosine metabolism
b2661	CIDm00000238	13	5	28	140	607	MgATP	gabD; succinate-semialdehyde dehydrogenase I, NADP-dependent	Butanoate metabolism,Alanine, aspartate and glutamate metabolism,Lysine degradation,Microbial metabolism in diverse environments,Nicotinate and nicotinamide metabolism,Tyrosine metabolism
b2661	CIDm00002891	1	5	3	15	NA	cobalt	gabD; succinate-semialdehyde dehydrogenase I, NADP-dependent	Butanoate metabolism,Alanine, aspartate and glutamate metabolism,Lysine degradation,Microbial metabolism in diverse environments,Nicotinate and nicotinamide metabolism,Tyrosine metabolism
b2661	CIDm00000525	2	5	5	25	NA	malate	gabD; succinate-semialdehyde dehydrogenase I, NADP-dependent	Butanoate metabolism,Alanine, aspartate and glutamate metabolism,Lysine degradation,Microbial metabolism in diverse environments,Nicotinate and nicotinamide metabolism,Tyrosine metabolism
b2661	CIDm00000773	2	5	6	30	NA	histidine	gabD; succinate-semialdehyde dehydrogenase I, NADP-dependent	Butanoate metabolism,Alanine, aspartate and glutamate metabolism,Lysine degradation,Microbial metabolism in diverse environments,Nicotinate and nicotinamide metabolism,Tyrosine metabolism
b2661	CIDm00000070	1	5	2	10	NA	alpha-ketoisocaproate	gabD; succinate-semialdehyde dehydrogenase I, NADP-dependent	Butanoate metabolism,Alanine, aspartate and glutamate metabolism,Lysine degradation,Microbial metabolism in diverse environments,Nicotinate and nicotinamide metabolism,Tyrosine metabolism
b2661	CIDm00000745	3	5	8	40	NA	reduced glutathione	gabD; succinate-semialdehyde dehydrogenase I, NADP-dependent	Butanoate metabolism,Alanine, aspartate and glutamate metabolism,Lysine degradation,Microbial metabolism in diverse environments,Nicotinate and nicotinamide metabolism,Tyrosine metabolism
b2661	CIDm00000911	1	5	2	10	NA	fMet	gabD; succinate-semialdehyde dehydrogenase I, NADP-dependent	Butanoate metabolism,Alanine, aspartate and glutamate metabolism,Lysine degradation,Microbial metabolism in diverse environments,Nicotinate and nicotinamide metabolism,Tyrosine metabolism
b2661	CIDm00000738	1	6	2	12	NA	glutamine	gabD; succinate-semialdehyde dehydrogenase I, NADP-dependent	Butanoate metabolism,Alanine, aspartate and glutamate metabolism,Lysine degradation,Microbial metabolism in diverse environments,Nicotinate and nicotinamide metabolism,Tyrosine metabolism
b2661	CIDm00000710	2	5	2	10	NA	flavin mononucleotide	gabD; succinate-semialdehyde dehydrogenase I, NADP-dependent	Butanoate metabolism,Alanine, aspartate and glutamate metabolism,Lysine degradation,Microbial metabolism in diverse environments,Nicotinate and nicotinamide metabolism,Tyrosine metabolism
b2661	CIDm00001060	1	6	2	12	NA	pyruvic acid	gabD; succinate-semialdehyde dehydrogenase I, NADP-dependent	Butanoate metabolism,Alanine, aspartate and glutamate metabolism,Lysine degradation,Microbial metabolism in diverse environments,Nicotinate and nicotinamide metabolism,Tyrosine metabolism
b2661	CIDm00011005	1	5	2	10	NA	myristic acid	gabD; succinate-semialdehyde dehydrogenase I, NADP-dependent	Butanoate metabolism,Alanine, aspartate and glutamate metabolism,Lysine degradation,Microbial metabolism in diverse environments,Nicotinate and nicotinamide metabolism,Tyrosine metabolism
b2668	CIDm00000238	1	5	5	25	661	MgATP	Inner membrane protein YgaP	NA
b2675	CIDm00000224	3	5	2	10	966	adenosine monophosphate	nrdE; ribonucleoside-diphosphate reductase 2, alpha subunit	Pyrimidine metabolism,Purine metabolism
b2675	CIDm00000311	1	5	11	55	NA	citric acid	nrdE; ribonucleoside-diphosphate reductase 2, alpha subunit	Pyrimidine metabolism,Purine metabolism
b2675	CIDm00000314	1	5	2	10	738	poly-C	nrdE; ribonucleoside-diphosphate reductase 2, alpha subunit	Pyrimidine metabolism,Purine metabolism
b2675	CIDm00000620	2	10	2	20	969	dADP	nrdE; ribonucleoside-diphosphate reductase 2, alpha subunit	Pyrimidine metabolism,Purine metabolism
b2675	CIDm00000730	7	10	2	20	970	guanosine diphosphate	nrdE; ribonucleoside-diphosphate reductase 2, alpha subunit	Pyrimidine metabolism,Purine metabolism
b2675	CIDm00002891	1	5	3	15	170	cobalt	nrdE; ribonucleoside-diphosphate reductase 2, alpha subunit	Pyrimidine metabolism,Purine metabolism
b2675	CIDm00000730	7	5	4	20	970	guanosine diphosphate	nrdE; ribonucleoside-diphosphate reductase 2, alpha subunit	Pyrimidine metabolism,Purine metabolism
b2676	CIDm00000620	1	7	2	14	966	dADP	nrdF; ribonucleoside-diphosphate reductase 2, beta subunit, ferritin-like protein	Pyrimidine metabolism,Purine metabolism
b2676	CIDm00000622	1	7	2	14	915	dATP	nrdF; ribonucleoside-diphosphate reductase 2, beta subunit, ferritin-like protein	Pyrimidine metabolism,Purine metabolism
b2676	CIDm00000836	1	7	2	14	NA	levodopa	nrdF; ribonucleoside-diphosphate reductase 2, beta subunit, ferritin-like protein	Pyrimidine metabolism,Purine metabolism
b2676	CIDm00000238	2	5	6	30	973	MgATP	nrdF; ribonucleoside-diphosphate reductase 2, beta subunit, ferritin-like protein	Pyrimidine metabolism,Purine metabolism
b2699	CIDm00001158	1	6	2	12	NA	uridine diphosphate	recA; DNA recombination and repair protein; ssDNA-dependent ATPase; synaptase; ssDNA and dsDNA binding protein; ATP-dependent homologous DNA strand exchanger; recombinase A; LexA autocleavage cofactor	Homologous recombination
b2699	CIDm00001134	1	5	10	50	685	thymidine	recA; DNA recombination and repair protein; ssDNA-dependent ATPase; synaptase; ssDNA and dsDNA binding protein; ATP-dependent homologous DNA strand exchanger; recombinase A; LexA autocleavage cofactor	Homologous recombination
b2699	CIDm00000295	1	6	2	12	NA	cyclic GMP	recA; DNA recombination and repair protein; ssDNA-dependent ATPase; synaptase; ssDNA and dsDNA binding protein; ATP-dependent homologous DNA strand exchanger; recombinase A; LexA autocleavage cofactor	Homologous recombination
b2699	CIDm00001181	1	6	4	24	NA	uridine triphosphate	recA; DNA recombination and repair protein; ssDNA-dependent ATPase; synaptase; ssDNA and dsDNA binding protein; ATP-dependent homologous DNA strand exchanger; recombinase A; LexA autocleavage cofactor	Homologous recombination
b2699	CIDm00000191	2	5	11	55	378	adenosine	recA; DNA recombination and repair protein; ssDNA-dependent ATPase; synaptase; ssDNA and dsDNA binding protein; ATP-dependent homologous DNA strand exchanger; recombinase A; LexA autocleavage cofactor	Homologous recombination
b2699	CIDm00000594	4	7	16	112	400	cystein	recA; DNA recombination and repair protein; ssDNA-dependent ATPase; synaptase; ssDNA and dsDNA binding protein; ATP-dependent homologous DNA strand exchanger; recombinase A; LexA autocleavage cofactor	Homologous recombination
b2699	CIDm00000899	1	5	2	10	158	chitin	recA; DNA recombination and repair protein; ssDNA-dependent ATPase; synaptase; ssDNA and dsDNA binding protein; ATP-dependent homologous DNA strand exchanger; recombinase A; LexA autocleavage cofactor	Homologous recombination
b2699	CIDm00000645	1	6	2	12	203	dGMP	recA; DNA recombination and repair protein; ssDNA-dependent ATPase; synaptase; ssDNA and dsDNA binding protein; ATP-dependent homologous DNA strand exchanger; recombinase A; LexA autocleavage cofactor	Homologous recombination
b2699	CIDm00001182	1	5	12	60	NA	L-valine	recA; DNA recombination and repair protein; ssDNA-dependent ATPase; synaptase; ssDNA and dsDNA binding protein; ATP-dependent homologous DNA strand exchanger; recombinase A; LexA autocleavage cofactor	Homologous recombination
b2699	CIDm00000224	9	5	28	140	NA	adenosine monophosphate	recA; DNA recombination and repair protein; ssDNA-dependent ATPase; synaptase; ssDNA and dsDNA binding protein; ATP-dependent homologous DNA strand exchanger; recombinase A; LexA autocleavage cofactor	Homologous recombination
b2699	CIDm00001110	2	5	12	60	285	succinate	recA; DNA recombination and repair protein; ssDNA-dependent ATPase; synaptase; ssDNA and dsDNA binding protein; ATP-dependent homologous DNA strand exchanger; recombinase A; LexA autocleavage cofactor	Homologous recombination
b2699	CIDm00000925	1	5	12	60	183	diphosphopyridine nucleotide	recA; DNA recombination and repair protein; ssDNA-dependent ATPase; synaptase; ssDNA and dsDNA binding protein; ATP-dependent homologous DNA strand exchanger; recombinase A; LexA autocleavage cofactor	Homologous recombination
b2699	CIDm00000051	1	5	2	10	188	ketoglutarate	recA; DNA recombination and repair protein; ssDNA-dependent ATPase; synaptase; ssDNA and dsDNA binding protein; ATP-dependent homologous DNA strand exchanger; recombinase A; LexA autocleavage cofactor	Homologous recombination
b2699	CIDm00000614	1	5	12	60	NA	3H-proline	recA; DNA recombination and repair protein; ssDNA-dependent ATPase; synaptase; ssDNA and dsDNA binding protein; ATP-dependent homologous DNA strand exchanger; recombinase A; LexA autocleavage cofactor	Homologous recombination
b2699	CIDm00001112	1	5	12	60	185	succinic semialdehyde	recA; DNA recombination and repair protein; ssDNA-dependent ATPase; synaptase; ssDNA and dsDNA binding protein; ATP-dependent homologous DNA strand exchanger; recombinase A; LexA autocleavage cofactor	Homologous recombination
b2699	CIDm00000593	4	5	5	25	NA	ara-CTP	recA; DNA recombination and repair protein; ssDNA-dependent ATPase; synaptase; ssDNA and dsDNA binding protein; ATP-dependent homologous DNA strand exchanger; recombinase A; LexA autocleavage cofactor	Homologous recombination
b2699	CIDm00000646	1	6	2	12	NA	deoxy-GTP	recA; DNA recombination and repair protein; ssDNA-dependent ATPase; synaptase; ssDNA and dsDNA binding protein; ATP-dependent homologous DNA strand exchanger; recombinase A; LexA autocleavage cofactor	Homologous recombination
b2699	CIDm00000274	1	6	2	12	224	cAMP	recA; DNA recombination and repair protein; ssDNA-dependent ATPase; synaptase; ssDNA and dsDNA binding protein; ATP-dependent homologous DNA strand exchanger; recombinase A; LexA autocleavage cofactor	Homologous recombination
b2699	CIDm00001124	1	6	2	12	NA	thymidine diphosphate	recA; DNA recombination and repair protein; ssDNA-dependent ATPase; synaptase; ssDNA and dsDNA binding protein; ATP-dependent homologous DNA strand exchanger; recombinase A; LexA autocleavage cofactor	Homologous recombination
b2699	CIDm00011005	2	6	4	24	NA	myristic acid	recA; DNA recombination and repair protein; ssDNA-dependent ATPase; synaptase; ssDNA and dsDNA binding protein; ATP-dependent homologous DNA strand exchanger; recombinase A; LexA autocleavage cofactor	Homologous recombination
b2699	CIDm00000703	1	5	12	60	NA	flavin adenine dinucleotide	recA; DNA recombination and repair protein; ssDNA-dependent ATPase; synaptase; ssDNA and dsDNA binding protein; ATP-dependent homologous DNA strand exchanger; recombinase A; LexA autocleavage cofactor	Homologous recombination
b2699	CIDm00000644	1	6	2	12	NA	dGDP	recA; DNA recombination and repair protein; ssDNA-dependent ATPase; synaptase; ssDNA and dsDNA binding protein; ATP-dependent homologous DNA strand exchanger; recombinase A; LexA autocleavage cofactor	Homologous recombination
b2699	CIDm00000611	2	5	12	60	460	glutamic acid	recA; DNA recombination and repair protein; ssDNA-dependent ATPase; synaptase; ssDNA and dsDNA binding protein; ATP-dependent homologous DNA strand exchanger; recombinase A; LexA autocleavage cofactor	Homologous recombination
b2699	CIDm00000990	1	6	2	12	NA	3'-phosphoadenosine 5'-phosphosulfate	recA; DNA recombination and repair protein; ssDNA-dependent ATPase; synaptase; ssDNA and dsDNA binding protein; ATP-dependent homologous DNA strand exchanger; recombinase A; LexA autocleavage cofactor	Homologous recombination
b2699	CIDm00000867	2	5	12	60	NA	malonate	recA; DNA recombination and repair protein; ssDNA-dependent ATPase; synaptase; ssDNA and dsDNA binding protein; ATP-dependent homologous DNA strand exchanger; recombinase A; LexA autocleavage cofactor	Homologous recombination
b2699	CIDm00000730	7	5	8	40	NA	guanosine diphosphate	recA; DNA recombination and repair protein; ssDNA-dependent ATPase; synaptase; ssDNA and dsDNA binding protein; ATP-dependent homologous DNA strand exchanger; recombinase A; LexA autocleavage cofactor	Homologous recombination
b2699	CIDm00001079	1	8	2	16	286	S-adenosylmethionine	recA; DNA recombination and repair protein; ssDNA-dependent ATPase; synaptase; ssDNA and dsDNA binding protein; ATP-dependent homologous DNA strand exchanger; recombinase A; LexA autocleavage cofactor	Homologous recombination
b2699	CIDm00000743	1	5	12	60	NA	acetate, propionate	recA; DNA recombination and repair protein; ssDNA-dependent ATPase; synaptase; ssDNA and dsDNA binding protein; ATP-dependent homologous DNA strand exchanger; recombinase A; LexA autocleavage cofactor	Homologous recombination
b2699	CIDm00000761	1	5	3	15	NA	guanylate	recA; DNA recombination and repair protein; ssDNA-dependent ATPase; synaptase; ssDNA and dsDNA binding protein; ATP-dependent homologous DNA strand exchanger; recombinase A; LexA autocleavage cofactor	Homologous recombination
b2699	CIDm00001060	1	5	3	15	150	pyruvic acid	recA; DNA recombination and repair protein; ssDNA-dependent ATPase; synaptase; ssDNA and dsDNA binding protein; ATP-dependent homologous DNA strand exchanger; recombinase A; LexA autocleavage cofactor	Homologous recombination
b2699	CIDm00000851	1	6	2	12	NA	L-selenocysteine	recA; DNA recombination and repair protein; ssDNA-dependent ATPase; synaptase; ssDNA and dsDNA binding protein; ATP-dependent homologous DNA strand exchanger; recombinase A; LexA autocleavage cofactor	Homologous recombination
b2699	CIDm00000971	1	5	3	15	NA	oxalic acid	recA; DNA recombination and repair protein; ssDNA-dependent ATPase; synaptase; ssDNA and dsDNA binding protein; ATP-dependent homologous DNA strand exchanger; recombinase A; LexA autocleavage cofactor	Homologous recombination
b2699	CIDm00000290	2	6	2	12	NA	cytidine 5'-diphosphate	recA; DNA recombination and repair protein; ssDNA-dependent ATPase; synaptase; ssDNA and dsDNA binding protein; ATP-dependent homologous DNA strand exchanger; recombinase A; LexA autocleavage cofactor	Homologous recombination
b2699	CIDm00000602	2	5	12	60	526	alanine	recA; DNA recombination and repair protein; ssDNA-dependent ATPase; synaptase; ssDNA and dsDNA binding protein; ATP-dependent homologous DNA strand exchanger; recombinase A; LexA autocleavage cofactor	Homologous recombination
b2699	CIDm00000617	2	5	12	60	NA	D-serine	recA; DNA recombination and repair protein; ssDNA-dependent ATPase; synaptase; ssDNA and dsDNA binding protein; ATP-dependent homologous DNA strand exchanger; recombinase A; LexA autocleavage cofactor	Homologous recombination
b2701	CIDm00000311	2	5	3	15	NA	citric acid	Membrane-bound lytic murein transglycosylase B (EC 4.2.2.n1) (35 kDa soluble lytic transglycosylase) (Murein hydrolase B) (Slt35)	NA
b2705	CIDm00001166	1	5	4	20	NA	UDP-glucose	srlD; sorbitol-6-phosphate dehydrogenase	Fructose and mannose metabolism
b2705	CIDm00000929	3	5	3	15	536	nicotinamide adenine dinucleotide phosphate	srlD; sorbitol-6-phosphate dehydrogenase	Fructose and mannose metabolism
b2708	CIDm00000929	7	5	6	30	NA	nicotinamide adenine dinucleotide phosphate	Arabinose 5-phosphate isomerase GutQ (API) (G-API) (EC 5.3.1.13) (Phosphosugar aldol-ketol isomerase)	NA
b2708	CIDm00000611	4	5	16	80	641	glutamic acid	Arabinose 5-phosphate isomerase GutQ (API) (G-API) (EC 5.3.1.13) (Phosphosugar aldol-ketol isomerase)	NA
b2708	CIDm00001134	2	5	10	50	NA	thymidine	Arabinose 5-phosphate isomerase GutQ (API) (G-API) (EC 5.3.1.13) (Phosphosugar aldol-ketol isomerase)	NA
b2708	CIDm00000051	3	5	3	15	NA	ketoglutarate	Arabinose 5-phosphate isomerase GutQ (API) (G-API) (EC 5.3.1.13) (Phosphosugar aldol-ketol isomerase)	NA
b2708	CIDm00000762	3	6	13	78	659	guanosine triphosphate	Arabinose 5-phosphate isomerase GutQ (API) (G-API) (EC 5.3.1.13) (Phosphosugar aldol-ketol isomerase)	NA
b2708	CIDm00000761	3	6	3	18	592	guanylate	Arabinose 5-phosphate isomerase GutQ (API) (G-API) (EC 5.3.1.13) (Phosphosugar aldol-ketol isomerase)	NA
b2708	CIDm00000317	3	5	3	15	155	coenzyme A	Arabinose 5-phosphate isomerase GutQ (API) (G-API) (EC 5.3.1.13) (Phosphosugar aldol-ketol isomerase)	NA
b2708	CIDm00001110	3	5	12	60	NA	succinate	Arabinose 5-phosphate isomerase GutQ (API) (G-API) (EC 5.3.1.13) (Phosphosugar aldol-ketol isomerase)	NA
b2708	CIDm00001181	3	5	5	25	NA	uridine triphosphate	Arabinose 5-phosphate isomerase GutQ (API) (G-API) (EC 5.3.1.13) (Phosphosugar aldol-ketol isomerase)	NA
b2708	CIDm00002891	1	5	3	15	NA	cobalt	Arabinose 5-phosphate isomerase GutQ (API) (G-API) (EC 5.3.1.13) (Phosphosugar aldol-ketol isomerase)	NA
b2708	CIDm00000191	1	5	11	55	NA	adenosine	Arabinose 5-phosphate isomerase GutQ (API) (G-API) (EC 5.3.1.13) (Phosphosugar aldol-ketol isomerase)	NA
b2708	CIDm00000314	2	5	3	15	NA	poly-C	Arabinose 5-phosphate isomerase GutQ (API) (G-API) (EC 5.3.1.13) (Phosphosugar aldol-ketol isomerase)	NA
b2708	CIDm00000994	1	5	3	15	225	phenylalanine	Arabinose 5-phosphate isomerase GutQ (API) (G-API) (EC 5.3.1.13) (Phosphosugar aldol-ketol isomerase)	NA
b2708	CIDm00000602	1	6	15	90	NA	alanine	Arabinose 5-phosphate isomerase GutQ (API) (G-API) (EC 5.3.1.13) (Phosphosugar aldol-ketol isomerase)	NA
b2708	CIDm00011005	1	6	8	48	NA	myristic acid	Arabinose 5-phosphate isomerase GutQ (API) (G-API) (EC 5.3.1.13) (Phosphosugar aldol-ketol isomerase)	NA
b2708	CIDm00000773	1	5	6	30	NA	histidine	Arabinose 5-phosphate isomerase GutQ (API) (G-API) (EC 5.3.1.13) (Phosphosugar aldol-ketol isomerase)	NA
b2708	CIDm00000206	1	6	9	54	NA	glucose	Arabinose 5-phosphate isomerase GutQ (API) (G-API) (EC 5.3.1.13) (Phosphosugar aldol-ketol isomerase)	NA
b2708	CIDm00000716	1	5	3	15	NA	fructose	Arabinose 5-phosphate isomerase GutQ (API) (G-API) (EC 5.3.1.13) (Phosphosugar aldol-ketol isomerase)	NA
b2708	CIDm00000232	1	5	3	15	NA	arginine	Arabinose 5-phosphate isomerase GutQ (API) (G-API) (EC 5.3.1.13) (Phosphosugar aldol-ketol isomerase)	NA
b2708	CIDm00000899	1	5	2	10	NA	chitin	Arabinose 5-phosphate isomerase GutQ (API) (G-API) (EC 5.3.1.13) (Phosphosugar aldol-ketol isomerase)	NA
b2708	CIDm00001158	1	5	2	10	NA	uridine diphosphate	Arabinose 5-phosphate isomerase GutQ (API) (G-API) (EC 5.3.1.13) (Phosphosugar aldol-ketol isomerase)	NA
b2708	CIDm00000971	1	5	2	10	NA	oxalic acid	Arabinose 5-phosphate isomerase GutQ (API) (G-API) (EC 5.3.1.13) (Phosphosugar aldol-ketol isomerase)	NA
b2708	CIDm00000730	1	5	6	30	623	guanosine diphosphate	Arabinose 5-phosphate isomerase GutQ (API) (G-API) (EC 5.3.1.13) (Phosphosugar aldol-ketol isomerase)	NA
b2708	CIDm00000290	1	5	2	10	NA	cytidine 5'-diphosphate	Arabinose 5-phosphate isomerase GutQ (API) (G-API) (EC 5.3.1.13) (Phosphosugar aldol-ketol isomerase)	NA
b2734	CIDm00000925	8	6	15	90	NA	diphosphopyridine nucleotide	NA	NA
b2734	CIDm00001110	4	5	12	60	NA	succinate	NA	NA
b2734	CIDm00000899	1	5	2	10	NA	chitin	NA	NA
b2734	CIDm00000317	3	5	4	20	547	coenzyme A	NA	NA
b2734	CIDm00000314	3	5	3	15	NA	poly-C	NA	NA
b2734	CIDm00000761	3	6	3	18	NA	guanylate	NA	NA
b2734	CIDm00000646	3	7	10	70	NA	deoxy-GTP	NA	NA
b2734	CIDm00002891	1	5	3	15	NA	cobalt	NA	NA
b2734	CIDm00000773	2	7	5	35	NA	histidine	NA	NA
b2734	CIDm00000206	2	6	9	54	NA	glucose	NA	NA
b2734	CIDm00000232	2	5	3	15	NA	arginine	NA	NA
b2734	CIDm00001134	2	5	10	50	NA	thymidine	NA	NA
b2734	CIDm00000738	1	6	2	12	NA	glutamine	NA	NA
b2734	CIDm00001158	1	5	2	10	NA	uridine diphosphate	NA	NA
b2734	CIDm00001182	1	5	14	70	NA	L-valine	NA	NA
b2734	CIDm00000051	2	5	2	10	NA	ketoglutarate	NA	NA
b2734	CIDm00000994	1	5	3	15	NA	phenylalanine	NA	NA
b2734	CIDm00000525	1	5	4	20	NA	malate	NA	NA
b2734	CIDm00000290	1	5	2	10	NA	cytidine 5'-diphosphate	NA	NA
b2734	CIDm00000716	1	5	3	15	NA	fructose	NA	NA
b2734	CIDm00000971	1	5	2	10	NA	oxalic acid	NA	NA
b2734	CIDm00000745	1	5	8	40	NA	reduced glutathione	NA	NA
b2734	CIDm00000191	1	5	11	55	NA	adenosine	NA	NA
b2734	CIDm00000617	1	5	18	90	NA	D-serine	NA	NA
b2734	CIDm00000621	1	6	2	12	NA	Poly(dA	NA	NA
b2736	CIDm00000311	1	5	3	15	NA	citric acid	L-threonate dehydrogenase (EC 1.1.1.411)	NA
b2736	CIDm00000745	1	5	2	10	NA	reduced glutathione	L-threonate dehydrogenase (EC 1.1.1.411)	NA
b2753	CIDm00000311	1	5	2	10	NA	citric acid	NA	NA
b2774	CIDm00000229	1	5	11	55	226	ribose	Uncharacterized oxidoreductase YgcW (EC 1.-.-.-)	NA
b2774	CIDm00000311	1	5	2	10	NA	citric acid	Uncharacterized oxidoreductase YgcW (EC 1.-.-.-)	NA
b2776	CIDm00000232	1	5	3	15	NA	arginine	Uncharacterized sugar kinase YgcE (EC 2.7.1.-)	NA
b2776	CIDm00000716	1	5	3	15	NA	fructose	Uncharacterized sugar kinase YgcE (EC 2.7.1.-)	NA
b2776	CIDm00000611	1	5	5	25	NA	glutamic acid	Uncharacterized sugar kinase YgcE (EC 2.7.1.-)	NA
b2776	CIDm00000317	1	5	3	15	NA	coenzyme A	Uncharacterized sugar kinase YgcE (EC 2.7.1.-)	NA
b2776	CIDm00000224	1	5	8	40	NA	adenosine monophosphate	Uncharacterized sugar kinase YgcE (EC 2.7.1.-)	NA
b2776	CIDm00000925	1	5	4	20	NA	diphosphopyridine nucleotide	Uncharacterized sugar kinase YgcE (EC 2.7.1.-)	NA
b2776	CIDm00002891	1	5	3	15	NA	cobalt	Uncharacterized sugar kinase YgcE (EC 2.7.1.-)	NA
b2786	CIDm00000925	1	5	2	10	NA	diphosphopyridine nucleotide	barA; hybrid sensory histidine kinase, in two-component regulatory system with UvrY	Biofilm formation - Escherichia coli,Two-component system
b2786	CIDm00000317	1	5	5	25	NA	coenzyme A	barA; hybrid sensory histidine kinase, in two-component regulatory system with UvrY	Biofilm formation - Escherichia coli,Two-component system
b2786	CIDm00000985	3	10	5	50	NA	palmitate	barA; hybrid sensory histidine kinase, in two-component regulatory system with UvrY	Biofilm formation - Escherichia coli,Two-component system
b2786	CIDm00000867	3	6	3	18	NA	malonate	barA; hybrid sensory histidine kinase, in two-component regulatory system with UvrY	Biofilm formation - Escherichia coli,Two-component system
b2786	CIDm00000761	1	10	3	30	NA	guanylate	barA; hybrid sensory histidine kinase, in two-component regulatory system with UvrY	Biofilm formation - Escherichia coli,Two-component system
b2786	CIDm00000424	1	6	2	12	NA	aspartate	barA; hybrid sensory histidine kinase, in two-component regulatory system with UvrY	Biofilm formation - Escherichia coli,Two-component system
b2786	CIDm00000295	1	5	4	20	NA	cyclic GMP	barA; hybrid sensory histidine kinase, in two-component regulatory system with UvrY	Biofilm formation - Escherichia coli,Two-component system
b2786	CIDm00000971	1	5	3	15	NA	oxalic acid	barA; hybrid sensory histidine kinase, in two-component regulatory system with UvrY	Biofilm formation - Escherichia coli,Two-component system
b2787	CIDm00001079	1	6	8	48	NA	S-adenosylmethionine	gudD; D-glucarate dehydratase 1	Ascorbate and aldarate metabolism
b2787	CIDm00000389	1	5	2	10	NA	ornithine	gudD; D-glucarate dehydratase 1	Ascorbate and aldarate metabolism
b2787	CIDm00000899	3	6	5	30	NA	chitin	gudD; D-glucarate dehydratase 1	Ascorbate and aldarate metabolism
b2787	CIDm00001148	1	6	4	24	NA	tryptophan	gudD; D-glucarate dehydratase 1	Ascorbate and aldarate metabolism
b2787	CIDm00000925	1	5	13	65	NA	diphosphopyridine nucleotide	gudD; D-glucarate dehydratase 1	Ascorbate and aldarate metabolism
b2787	CIDm00001110	2	6	14	84	NA	succinate	gudD; D-glucarate dehydratase 1	Ascorbate and aldarate metabolism
b2787	CIDm00000224	1	5	15	75	NA	adenosine monophosphate	gudD; D-glucarate dehydratase 1	Ascorbate and aldarate metabolism
b2787	CIDm00000745	1	5	8	40	NA	reduced glutathione	gudD; D-glucarate dehydratase 1	Ascorbate and aldarate metabolism
b2788	CIDm00000899	3	6	5	30	NA	chitin	Glucarate dehydratase-related protein (GDH-RP) (GlucDRP) (EC 4.2.1.-)	NA
b2788	CIDm00001110	2	6	14	84	NA	succinate	Glucarate dehydratase-related protein (GDH-RP) (GlucDRP) (EC 4.2.1.-)	NA
b2788	CIDm00000389	1	5	2	10	NA	ornithine	Glucarate dehydratase-related protein (GDH-RP) (GlucDRP) (EC 4.2.1.-)	NA
b2788	CIDm00000925	1	5	13	65	NA	diphosphopyridine nucleotide	Glucarate dehydratase-related protein (GDH-RP) (GlucDRP) (EC 4.2.1.-)	NA
b2788	CIDm00000745	1	5	8	40	NA	reduced glutathione	Glucarate dehydratase-related protein (GDH-RP) (GlucDRP) (EC 4.2.1.-)	NA
b2788	CIDm00000224	1	5	15	75	NA	adenosine monophosphate	Glucarate dehydratase-related protein (GDH-RP) (GlucDRP) (EC 4.2.1.-)	NA
b2788	CIDm00001079	1	6	8	48	NA	S-adenosylmethionine	Glucarate dehydratase-related protein (GDH-RP) (GlucDRP) (EC 4.2.1.-)	NA
b2788	CIDm00001148	1	6	4	24	NA	tryptophan	Glucarate dehydratase-related protein (GDH-RP) (GlucDRP) (EC 4.2.1.-)	NA
b2803	CIDm00002891	1	5	3	15	NA	cobalt	fucK; L-fuculokinase	Microbial metabolism in diverse environments,Pentose and glucuronate interconversions,Fructose and mannose metabolism
b2803	CIDm00000611	1	5	5	25	155	glutamic acid	fucK; L-fuculokinase	Microbial metabolism in diverse environments,Pentose and glucuronate interconversions,Fructose and mannose metabolism
b2803	CIDm00000925	1	5	4	20	NA	diphosphopyridine nucleotide	fucK; L-fuculokinase	Microbial metabolism in diverse environments,Pentose and glucuronate interconversions,Fructose and mannose metabolism
b2803	CIDm00000232	1	5	3	15	NA	arginine	fucK; L-fuculokinase	Microbial metabolism in diverse environments,Pentose and glucuronate interconversions,Fructose and mannose metabolism
b2803	CIDm00000317	1	5	3	15	NA	coenzyme A	fucK; L-fuculokinase	Microbial metabolism in diverse environments,Pentose and glucuronate interconversions,Fructose and mannose metabolism
b2803	CIDm00000224	1	5	8	40	NA	adenosine monophosphate	fucK; L-fuculokinase	Microbial metabolism in diverse environments,Pentose and glucuronate interconversions,Fructose and mannose metabolism
b2803	CIDm00000716	1	5	3	15	NA	fructose	fucK; L-fuculokinase	Microbial metabolism in diverse environments,Pentose and glucuronate interconversions,Fructose and mannose metabolism
b2818	CIDm00002891	1	5	3	15	NA	cobalt	argA; amino acid N-acetyltransferase and inactive acetylglutamate kinase	Biosynthesis of secondary metabolites,2-Oxocarboxylic acid metabolism,Arginine biosynthesis,Biosynthesis of amino acids
b2818	CIDm00000703	1	5	5	25	NA	flavin adenine dinucleotide	argA; amino acid N-acetyltransferase and inactive acetylglutamate kinase	Biosynthesis of secondary metabolites,2-Oxocarboxylic acid metabolism,Arginine biosynthesis,Biosynthesis of amino acids
b2818	CIDm00000716	1	5	3	15	151	fructose	argA; amino acid N-acetyltransferase and inactive acetylglutamate kinase	Biosynthesis of secondary metabolites,2-Oxocarboxylic acid metabolism,Arginine biosynthesis,Biosynthesis of amino acids
b2818	CIDm00000925	2	5	4	20	NA	diphosphopyridine nucleotide	argA; amino acid N-acetyltransferase and inactive acetylglutamate kinase	Biosynthesis of secondary metabolites,2-Oxocarboxylic acid metabolism,Arginine biosynthesis,Biosynthesis of amino acids
b2818	CIDm00000224	2	5	8	40	NA	adenosine monophosphate	argA; amino acid N-acetyltransferase and inactive acetylglutamate kinase	Biosynthesis of secondary metabolites,2-Oxocarboxylic acid metabolism,Arginine biosynthesis,Biosynthesis of amino acids
b2818	CIDm00001153	1	5	8	40	175	tyrosine	argA; amino acid N-acetyltransferase and inactive acetylglutamate kinase	Biosynthesis of secondary metabolites,2-Oxocarboxylic acid metabolism,Arginine biosynthesis,Biosynthesis of amino acids
b2830	CIDm00000925	4	5	17	85	NA	diphosphopyridine nucleotide	rppH; RNA pyrophosphohydrolase	RNA degradation
b2830	CIDm00000867	4	5	20	100	NA	malonate	rppH; RNA pyrophosphohydrolase	RNA degradation
b2830	CIDm00001134	2	5	10	50	NA	thymidine	rppH; RNA pyrophosphohydrolase	RNA degradation
b2830	CIDm00000314	2	5	3	15	513	poly-C	rppH; RNA pyrophosphohydrolase	RNA degradation
b2830	CIDm00000622	1	6	4	24	NA	dATP	rppH; RNA pyrophosphohydrolase	RNA degradation
b2830	CIDm00000730	8	6	7	42	NA	guanosine diphosphate	rppH; RNA pyrophosphohydrolase	RNA degradation
b2830	CIDm00000645	1	5	3	15	NA	dGMP	rppH; RNA pyrophosphohydrolase	RNA degradation
b2830	CIDm00001158	1	5	2	10	NA	uridine diphosphate	rppH; RNA pyrophosphohydrolase	RNA degradation
b2830	CIDm00000994	1	5	3	15	NA	phenylalanine	rppH; RNA pyrophosphohydrolase	RNA degradation
b2830	CIDm00000621	1	6	2	12	NA	Poly(dA	rppH; RNA pyrophosphohydrolase	RNA degradation
b2830	CIDm00001110	2	5	12	60	NA	succinate	rppH; RNA pyrophosphohydrolase	RNA degradation
b2830	CIDm00000290	1	5	2	10	NA	cytidine 5'-diphosphate	rppH; RNA pyrophosphohydrolase	RNA degradation
b2830	CIDm00000899	1	5	2	10	NA	chitin	rppH; RNA pyrophosphohydrolase	RNA degradation
b2830	CIDm00000206	1	6	9	54	NA	glucose	rppH; RNA pyrophosphohydrolase	RNA degradation
b2830	CIDm00000317	1	5	3	15	306	coenzyme A	rppH; RNA pyrophosphohydrolase	RNA degradation
b2830	CIDm00000051	2	5	2	10	NA	ketoglutarate	rppH; RNA pyrophosphohydrolase	RNA degradation
b2830	CIDm00000611	1	5	16	80	NA	glutamic acid	rppH; RNA pyrophosphohydrolase	RNA degradation
b2830	CIDm00000593	1	5	8	40	NA	ara-CTP	rppH; RNA pyrophosphohydrolase	RNA degradation
b2830	CIDm00000191	1	5	11	55	226	adenosine	rppH; RNA pyrophosphohydrolase	RNA degradation
b2836	CIDm00000622	1	5	4	20	NA	dATP	aas; fused 2-acylglycerophospho-ethanolamine acyl transferase acyl-acyl carrier protein synthetase	Fatty acid degradation,Glycerophospholipid metabolism
b2836	CIDm00000925	1	5	6	30	553	diphosphopyridine nucleotide	aas; fused 2-acylglycerophospho-ethanolamine acyl transferase acyl-acyl carrier protein synthetase	Fatty acid degradation,Glycerophospholipid metabolism
b2836	CIDm00000197	4	5	28	140	553	MgADP	aas; fused 2-acylglycerophospho-ethanolamine acyl transferase acyl-acyl carrier protein synthetase	Fatty acid degradation,Glycerophospholipid metabolism
b2836	CIDm00000971	1	5	2	10	NA	oxalic acid	aas; fused 2-acylglycerophospho-ethanolamine acyl transferase acyl-acyl carrier protein synthetase	Fatty acid degradation,Glycerophospholipid metabolism
b2836	CIDm00000761	1	5	3	15	NA	guanylate	aas; fused 2-acylglycerophospho-ethanolamine acyl transferase acyl-acyl carrier protein synthetase	Fatty acid degradation,Glycerophospholipid metabolism
b2836	CIDm00001110	1	5	2	10	NA	succinate	aas; fused 2-acylglycerophospho-ethanolamine acyl transferase acyl-acyl carrier protein synthetase	Fatty acid degradation,Glycerophospholipid metabolism
b2836	CIDm00000051	1	5	2	10	NA	ketoglutarate	aas; fused 2-acylglycerophospho-ethanolamine acyl transferase acyl-acyl carrier protein synthetase	Fatty acid degradation,Glycerophospholipid metabolism
b2836	CIDm00000593	1	5	7	35	NA	ara-CTP	aas; fused 2-acylglycerophospho-ethanolamine acyl transferase acyl-acyl carrier protein synthetase	Fatty acid degradation,Glycerophospholipid metabolism
b2842	CIDm00000311	1	5	2	10	NA	citric acid	kduD; 2-dehydro-3-deoxy-D-gluconate 5-dehydrogenase; KDG oxidoreductase; 20-ketosteroid reductase	Pentose and glucuronate interconversions
b2842	CIDm00000229	1	5	11	55	226	ribose	kduD; 2-dehydro-3-deoxy-D-gluconate 5-dehydrogenase; KDG oxidoreductase; 20-ketosteroid reductase	Pentose and glucuronate interconversions
b2851	CIDm00000197	1	5	4	20	676	MgADP	NA	NA
b2852	CIDm00000197	1	5	4	20	676	MgADP	Uncharacterized protein YgeH	NA
b2908	CIDm00000867	1	5	3	15	NA	malonate	NA	NA
b2908	CIDm00000611	1	5	3	15	NA	glutamic acid	NA	NA
b2908	CIDm00001153	1	5	3	15	NA	tyrosine	NA	NA
b2908	CIDm00000993	1	5	3	15	NA	ribofuranoside	NA	NA
b2908	CIDm00000602	1	5	3	15	NA	alanine	NA	NA
b2908	CIDm00000232	1	5	3	15	NA	arginine	NA	NA
b2908	CIDm00000866	1	5	3	15	200	lysine	NA	NA
b2908	CIDm00000994	1	5	3	15	NA	phenylalanine	NA	NA
b2908	CIDm00001182	1	5	3	15	NA	L-valine	NA	NA
b2908	CIDm00000525	1	5	3	15	NA	malate	NA	NA
b2908	CIDm00000051	1	5	3	15	168	ketoglutarate	NA	NA
b2908	CIDm00000604	1	5	3	15	NA	gluconate	NA	NA
b2908	CIDm00000617	1	5	3	15	NA	D-serine	NA	NA
b2908	CIDm00000791	1	5	3	15	NA	isoleucine	NA	NA
b2913	CIDm00000611	1	5	3	15	966	glutamic acid	serA; D-3-phosphoglycerate dehydrogenase	Carbon metabolism,Microbial metabolism in diverse environments,Biosynthesis of secondary metabolites,Biosynthesis of amino acids,Glycine, serine and threonine metabolism,Methane metabolism,Cysteine and methionine metabolism
b2913	CIDm00000614	1	5	3	15	NA	3H-proline	serA; D-3-phosphoglycerate dehydrogenase	Carbon metabolism,Microbial metabolism in diverse environments,Biosynthesis of secondary metabolites,Biosynthesis of amino acids,Glycine, serine and threonine metabolism,Methane metabolism,Cysteine and methionine metabolism
b2913	CIDm00002891	1	5	3	15	NA	cobalt	serA; D-3-phosphoglycerate dehydrogenase	Carbon metabolism,Microbial metabolism in diverse environments,Biosynthesis of secondary metabolites,Biosynthesis of amino acids,Glycine, serine and threonine metabolism,Methane metabolism,Cysteine and methionine metabolism
b2913	CIDm00000602	1	5	3	15	NA	alanine	serA; D-3-phosphoglycerate dehydrogenase	Carbon metabolism,Microbial metabolism in diverse environments,Biosynthesis of secondary metabolites,Biosynthesis of amino acids,Glycine, serine and threonine metabolism,Methane metabolism,Cysteine and methionine metabolism
b2913	CIDm00000993	1	5	3	15	NA	ribofuranoside	serA; D-3-phosphoglycerate dehydrogenase	Carbon metabolism,Microbial metabolism in diverse environments,Biosynthesis of secondary metabolites,Biosynthesis of amino acids,Glycine, serine and threonine metabolism,Methane metabolism,Cysteine and methionine metabolism
b2913	CIDm00000994	1	5	3	15	NA	phenylalanine	serA; D-3-phosphoglycerate dehydrogenase	Carbon metabolism,Microbial metabolism in diverse environments,Biosynthesis of secondary metabolites,Biosynthesis of amino acids,Glycine, serine and threonine metabolism,Methane metabolism,Cysteine and methionine metabolism
b2913	CIDm00000866	1	5	3	15	NA	lysine	serA; D-3-phosphoglycerate dehydrogenase	Carbon metabolism,Microbial metabolism in diverse environments,Biosynthesis of secondary metabolites,Biosynthesis of amino acids,Glycine, serine and threonine metabolism,Methane metabolism,Cysteine and methionine metabolism
b2913	CIDm00000604	1	5	3	15	NA	gluconate	serA; D-3-phosphoglycerate dehydrogenase	Carbon metabolism,Microbial metabolism in diverse environments,Biosynthesis of secondary metabolites,Biosynthesis of amino acids,Glycine, serine and threonine metabolism,Methane metabolism,Cysteine and methionine metabolism
b2913	CIDm00000791	1	5	3	15	NA	isoleucine	serA; D-3-phosphoglycerate dehydrogenase	Carbon metabolism,Microbial metabolism in diverse environments,Biosynthesis of secondary metabolites,Biosynthesis of amino acids,Glycine, serine and threonine metabolism,Methane metabolism,Cysteine and methionine metabolism
b2913	CIDm00001153	1	5	3	15	NA	tyrosine	serA; D-3-phosphoglycerate dehydrogenase	Carbon metabolism,Microbial metabolism in diverse environments,Biosynthesis of secondary metabolites,Biosynthesis of amino acids,Glycine, serine and threonine metabolism,Methane metabolism,Cysteine and methionine metabolism
b2913	CIDm00000232	1	5	3	15	NA	arginine	serA; D-3-phosphoglycerate dehydrogenase	Carbon metabolism,Microbial metabolism in diverse environments,Biosynthesis of secondary metabolites,Biosynthesis of amino acids,Glycine, serine and threonine metabolism,Methane metabolism,Cysteine and methionine metabolism
b2913	CIDm00000857	1	5	3	15	169	leucine	serA; D-3-phosphoglycerate dehydrogenase	Carbon metabolism,Microbial metabolism in diverse environments,Biosynthesis of secondary metabolites,Biosynthesis of amino acids,Glycine, serine and threonine metabolism,Methane metabolism,Cysteine and methionine metabolism
b2913	CIDm00000867	1	5	3	15	NA	malonate	serA; D-3-phosphoglycerate dehydrogenase	Carbon metabolism,Microbial metabolism in diverse environments,Biosynthesis of secondary metabolites,Biosynthesis of amino acids,Glycine, serine and threonine metabolism,Methane metabolism,Cysteine and methionine metabolism
b2913	CIDm00001182	1	5	3	15	NA	L-valine	serA; D-3-phosphoglycerate dehydrogenase	Carbon metabolism,Microbial metabolism in diverse environments,Biosynthesis of secondary metabolites,Biosynthesis of amino acids,Glycine, serine and threonine metabolism,Methane metabolism,Cysteine and methionine metabolism
b2919	CIDm00000753	1	5	3	15	NA	glycerol	scpB; methylmalonyl-CoA decarboxylase, biotin-independent	Propanoate metabolism
b2919	CIDm00000925	1	5	2	10	527	diphosphopyridine nucleotide	scpB; methylmalonyl-CoA decarboxylase, biotin-independent	Propanoate metabolism
b2926	CIDm00000593	1	5	8	40	NA	ara-CTP	pgk; phosphoglycerate kinase	Carbon metabolism,Microbial metabolism in diverse environments,Glycolysis / Gluconeogenesis,Biosynthesis of secondary metabolites,Biosynthesis of amino acids
b2926	CIDm00000274	1	5	2	10	153	cAMP	pgk; phosphoglycerate kinase	Carbon metabolism,Microbial metabolism in diverse environments,Glycolysis / Gluconeogenesis,Biosynthesis of secondary metabolites,Biosynthesis of amino acids
b2926	CIDm00000925	1	5	6	30	971	diphosphopyridine nucleotide	pgk; phosphoglycerate kinase	Carbon metabolism,Microbial metabolism in diverse environments,Glycolysis / Gluconeogenesis,Biosynthesis of secondary metabolites,Biosynthesis of amino acids
b2926	CIDm00001124	1	5	2	10	NA	thymidine diphosphate	pgk; phosphoglycerate kinase	Carbon metabolism,Microbial metabolism in diverse environments,Glycolysis / Gluconeogenesis,Biosynthesis of secondary metabolites,Biosynthesis of amino acids
b2926	CIDm00001134	1	5	9	45	NA	thymidine	pgk; phosphoglycerate kinase	Carbon metabolism,Microbial metabolism in diverse environments,Glycolysis / Gluconeogenesis,Biosynthesis of secondary metabolites,Biosynthesis of amino acids
b2926	CIDm00000621	1	5	2	10	NA	Poly(dA	pgk; phosphoglycerate kinase	Carbon metabolism,Microbial metabolism in diverse environments,Glycolysis / Gluconeogenesis,Biosynthesis of secondary metabolites,Biosynthesis of amino acids
b2926	CIDm00000311	2	5	28	140	170	citric acid	pgk; phosphoglycerate kinase	Carbon metabolism,Microbial metabolism in diverse environments,Glycolysis / Gluconeogenesis,Biosynthesis of secondary metabolites,Biosynthesis of amino acids
b2926	CIDm00000314	2	5	3	15	NA	poly-C	pgk; phosphoglycerate kinase	Carbon metabolism,Microbial metabolism in diverse environments,Glycolysis / Gluconeogenesis,Biosynthesis of secondary metabolites,Biosynthesis of amino acids
b2926	CIDm00000645	1	5	2	10	NA	dGMP	pgk; phosphoglycerate kinase	Carbon metabolism,Microbial metabolism in diverse environments,Glycolysis / Gluconeogenesis,Biosynthesis of secondary metabolites,Biosynthesis of amino acids
b2926	CIDm00000990	1	5	2	10	NA	3'-phosphoadenosine 5'-phosphosulfate	pgk; phosphoglycerate kinase	Carbon metabolism,Microbial metabolism in diverse environments,Glycolysis / Gluconeogenesis,Biosynthesis of secondary metabolites,Biosynthesis of amino acids
b2926	CIDm00000851	1	5	2	10	NA	L-selenocysteine	pgk; phosphoglycerate kinase	Carbon metabolism,Microbial metabolism in diverse environments,Glycolysis / Gluconeogenesis,Biosynthesis of secondary metabolites,Biosynthesis of amino acids
b2926	CIDm00000730	1	5	2	10	NA	guanosine diphosphate	pgk; phosphoglycerate kinase	Carbon metabolism,Microbial metabolism in diverse environments,Glycolysis / Gluconeogenesis,Biosynthesis of secondary metabolites,Biosynthesis of amino acids
b2926	CIDm00000644	1	5	2	10	NA	dGDP	pgk; phosphoglycerate kinase	Carbon metabolism,Microbial metabolism in diverse environments,Glycolysis / Gluconeogenesis,Biosynthesis of secondary metabolites,Biosynthesis of amino acids
b2926	CIDm00001110	1	5	3	15	259	succinate	pgk; phosphoglycerate kinase	Carbon metabolism,Microbial metabolism in diverse environments,Glycolysis / Gluconeogenesis,Biosynthesis of secondary metabolites,Biosynthesis of amino acids
b2926	CIDm00000295	1	5	2	10	NA	cyclic GMP	pgk; phosphoglycerate kinase	Carbon metabolism,Microbial metabolism in diverse environments,Glycolysis / Gluconeogenesis,Biosynthesis of secondary metabolites,Biosynthesis of amino acids
b2926	CIDm00000646	1	5	2	10	NA	deoxy-GTP	pgk; phosphoglycerate kinase	Carbon metabolism,Microbial metabolism in diverse environments,Glycolysis / Gluconeogenesis,Biosynthesis of secondary metabolites,Biosynthesis of amino acids
b2926	CIDm00001158	3	5	2	10	NA	uridine diphosphate	pgk; phosphoglycerate kinase	Carbon metabolism,Microbial metabolism in diverse environments,Glycolysis / Gluconeogenesis,Biosynthesis of secondary metabolites,Biosynthesis of amino acids
b2926	CIDm00000867	1	5	8	40	NA	malonate	pgk; phosphoglycerate kinase	Carbon metabolism,Microbial metabolism in diverse environments,Glycolysis / Gluconeogenesis,Biosynthesis of secondary metabolites,Biosynthesis of amino acids
b2926	CIDm00000762	2	5	15	75	NA	guanosine triphosphate	pgk; phosphoglycerate kinase	Carbon metabolism,Microbial metabolism in diverse environments,Glycolysis / Gluconeogenesis,Biosynthesis of secondary metabolites,Biosynthesis of amino acids
b2926	CIDm00000317	1	5	3	15	163	coenzyme A	pgk; phosphoglycerate kinase	Carbon metabolism,Microbial metabolism in diverse environments,Glycolysis / Gluconeogenesis,Biosynthesis of secondary metabolites,Biosynthesis of amino acids
b2928	CIDm00000197	1	5	6	30	NA	MgADP	Uncharacterized protein YggC	NA
b2937	CIDm00000617	1	5	7	35	NA	D-serine	speB; agmatinase	Arginine and proline metabolism
b2937	CIDm00000594	1	5	2	10	NA	cystein	speB; agmatinase	Arginine and proline metabolism
b2937	CIDm00000602	1	5	7	35	NA	alanine	speB; agmatinase	Arginine and proline metabolism
b2937	CIDm00000857	1	5	7	35	173	leucine	speB; agmatinase	Arginine and proline metabolism
b2937	CIDm00000994	1	5	7	35	NA	phenylalanine	speB; agmatinase	Arginine and proline metabolism
b2937	CIDm00000703	1	5	2	10	NA	flavin adenine dinucleotide	speB; agmatinase	Arginine and proline metabolism
b2937	CIDm00000614	1	5	7	35	NA	3H-proline	speB; agmatinase	Arginine and proline metabolism
b2937	CIDm00000424	1	5	2	10	NA	aspartate	speB; agmatinase	Arginine and proline metabolism
b2937	CIDm00000993	1	5	7	35	NA	ribofuranoside	speB; agmatinase	Arginine and proline metabolism
b2937	CIDm00000051	1	5	7	35	914	ketoglutarate	speB; agmatinase	Arginine and proline metabolism
b2937	CIDm00001060	1	5	2	10	NA	pyruvic acid	speB; agmatinase	Arginine and proline metabolism
b2937	CIDm00000238	1	5	2	10	909	MgATP	speB; agmatinase	Arginine and proline metabolism
b2937	CIDm00000710	1	5	2	10	NA	flavin mononucleotide	speB; agmatinase	Arginine and proline metabolism
b2937	CIDm00000611	3	5	7	35	909	glutamic acid	speB; agmatinase	Arginine and proline metabolism
b2937	CIDm00000716	1	5	2	10	177	fructose	speB; agmatinase	Arginine and proline metabolism
b2937	CIDm00000867	1	5	7	35	NA	malonate	speB; agmatinase	Arginine and proline metabolism
b2937	CIDm00000745	1	5	2	10	NA	reduced glutathione	speB; agmatinase	Arginine and proline metabolism
b2937	CIDm00000525	1	5	7	35	NA	malate	speB; agmatinase	Arginine and proline metabolism
b2937	CIDm00000970	1	5	2	10	NA	oxaloacetate	speB; agmatinase	Arginine and proline metabolism
b2937	CIDm00001153	1	5	7	35	NA	tyrosine	speB; agmatinase	Arginine and proline metabolism
b2937	CIDm00000197	1	5	2	10	900	MgADP	speB; agmatinase	Arginine and proline metabolism
b2937	CIDm00000604	1	5	7	35	NA	gluconate	speB; agmatinase	Arginine and proline metabolism
b2937	CIDm00000791	1	5	7	35	NA	isoleucine	speB; agmatinase	Arginine and proline metabolism
b2942	CIDm00000295	1	5	4	20	NA	cyclic GMP	metK; S-adenosylmethionine synthetase	Biosynthesis of cofactors,Biosynthesis of secondary metabolites,Biosynthesis of amino acids,Cysteine and methionine metabolism
b2942	CIDm00000311	1	5	11	55	NA	citric acid	metK; S-adenosylmethionine synthetase	Biosynthesis of cofactors,Biosynthesis of secondary metabolites,Biosynthesis of amino acids,Cysteine and methionine metabolism
b2942	CIDm00000867	1	5	3	15	NA	malonate	metK; S-adenosylmethionine synthetase	Biosynthesis of cofactors,Biosynthesis of secondary metabolites,Biosynthesis of amino acids,Cysteine and methionine metabolism
b2963	CIDm00000867	1	5	16	80	NA	malonate	Membrane-bound lytic murein transglycosylase C (EC 4.2.2.n1) (Murein lyase C)	NA
b2963	CIDm00000206	1	5	2	10	NA	glucose	Membrane-bound lytic murein transglycosylase C (EC 4.2.2.n1) (Murein lyase C)	NA
b2963	CIDm00000224	1	5	15	75	NA	adenosine monophosphate	Membrane-bound lytic murein transglycosylase C (EC 4.2.2.n1) (Murein lyase C)	NA
b2989	CIDm00000602	1	5	16	80	NA	alanine	Disulfide-bond oxidoreductase YghU (EC 1.8.4.-) (GSH-dependent disulfide-bond oxidoreductase YghU) (GST N2-2) (Organic hydroperoxidase) (EC 1.11.1.-)	NA
b2989	CIDm00001182	1	5	14	70	NA	L-valine	Disulfide-bond oxidoreductase YghU (EC 1.8.4.-) (GSH-dependent disulfide-bond oxidoreductase YghU) (GST N2-2) (Organic hydroperoxidase) (EC 1.11.1.-)	NA
b2989	CIDm00000925	1	5	13	65	NA	diphosphopyridine nucleotide	Disulfide-bond oxidoreductase YghU (EC 1.8.4.-) (GSH-dependent disulfide-bond oxidoreductase YghU) (GST N2-2) (Organic hydroperoxidase) (EC 1.11.1.-)	NA
b3012	CIDm00000197	2	5	4	20	565	MgADP	2,5-diketo-D-gluconic acid reductase A (2,5-DKG reductase A) (2,5-DKGR A) (25DKGR-A) (EC 1.1.1.274) (AKR5C)	NA
b3012	CIDm00000602	1	5	16	80	NA	alanine	2,5-diketo-D-gluconic acid reductase A (2,5-DKG reductase A) (2,5-DKGR A) (25DKGR-A) (EC 1.1.1.274) (AKR5C)	NA
b3012	CIDm00000745	2	5	8	40	565	reduced glutathione	2,5-diketo-D-gluconic acid reductase A (2,5-DKG reductase A) (2,5-DKGR A) (25DKGR-A) (EC 1.1.1.274) (AKR5C)	NA
b3012	CIDm00001182	1	5	14	70	NA	L-valine	2,5-diketo-D-gluconic acid reductase A (2,5-DKG reductase A) (2,5-DKGR A) (25DKGR-A) (EC 1.1.1.274) (AKR5C)	NA
b3012	CIDm00000614	1	5	3	15	NA	3H-proline	2,5-diketo-D-gluconic acid reductase A (2,5-DKG reductase A) (2,5-DKGR A) (25DKGR-A) (EC 1.1.1.274) (AKR5C)	NA
b3012	CIDm00000206	1	5	2	10	NA	glucose	2,5-diketo-D-gluconic acid reductase A (2,5-DKG reductase A) (2,5-DKGR A) (25DKGR-A) (EC 1.1.1.274) (AKR5C)	NA
b3012	CIDm00000224	1	5	6	30	NA	adenosine monophosphate	2,5-diketo-D-gluconic acid reductase A (2,5-DKG reductase A) (2,5-DKGR A) (25DKGR-A) (EC 1.1.1.274) (AKR5C)	NA
b3012	CIDm00002891	1	5	3	15	NA	cobalt	2,5-diketo-D-gluconic acid reductase A (2,5-DKG reductase A) (2,5-DKGR A) (25DKGR-A) (EC 1.1.1.274) (AKR5C)	NA
b3012	CIDm00000238	1	5	2	10	565	MgATP	2,5-diketo-D-gluconic acid reductase A (2,5-DKG reductase A) (2,5-DKGR A) (25DKGR-A) (EC 1.1.1.274) (AKR5C)	NA
b3012	CIDm00000710	1	5	2	10	NA	flavin mononucleotide	2,5-diketo-D-gluconic acid reductase A (2,5-DKG reductase A) (2,5-DKGR A) (25DKGR-A) (EC 1.1.1.274) (AKR5C)	NA
b3012	CIDm00000703	1	5	3	15	NA	flavin adenine dinucleotide	2,5-diketo-D-gluconic acid reductase A (2,5-DKG reductase A) (2,5-DKGR A) (25DKGR-A) (EC 1.1.1.274) (AKR5C)	NA
b3017	CIDm00000197	1	5	8	40	NA	MgADP	Cell division protein FtsP	NA
b3028	CIDm00000453	1	5	2	10	NA	mannitol	NA	NA
b3028	CIDm00000232	1	5	2	10	NA	arginine	NA	NA
b3028	CIDm00000985	1	5	2	10	NA	palmitate	NA	NA
b3028	CIDm00004668	1	5	2	10	NA	palmitoleic acid	NA	NA
b3028	CIDm00001125	1	5	2	10	NA	tetrahydrobiopterin (BH4	NA	NA
b3067	CIDm00001181	2	5	5	25	NA	uridine triphosphate	RNA polymerase sigma factor RpoD (Sigma-70)	Flagellar assembly
b3067	CIDm00000825	2	5	5	25	NA	4-hydroxyproline	RNA polymerase sigma factor RpoD (Sigma-70)	Flagellar assembly
b3067	CIDm00000689	2	5	5	25	NA	deoxyuridine triphosphate	RNA polymerase sigma factor RpoD (Sigma-70)	Flagellar assembly
b3067	CIDm00000593	2	5	5	25	NA	ara-CTP	RNA polymerase sigma factor RpoD (Sigma-70)	Flagellar assembly
b3067	CIDm00000646	2	5	5	25	NA	deoxy-GTP	RNA polymerase sigma factor RpoD (Sigma-70)	Flagellar assembly
b3067	CIDm00000762	2	5	5	25	391	guanosine triphosphate	RNA polymerase sigma factor RpoD (Sigma-70)	Flagellar assembly
b3072	CIDm00001174	1	5	2	10	NA	uracil	aer; fused signal transducer for aerotaxis sensory component methyl accepting chemotaxis component	Bacterial chemotaxis,Two-component system
b3072	CIDm00000716	3	5	29	145	NA	fructose	aer; fused signal transducer for aerotaxis sensory component methyl accepting chemotaxis component	Bacterial chemotaxis,Two-component system
b3072	CIDm00000745	1	6	2	12	NA	reduced glutathione	aer; fused signal transducer for aerotaxis sensory component methyl accepting chemotaxis component	Bacterial chemotaxis,Two-component system
b3072	CIDm00000232	1	6	2	12	NA	arginine	aer; fused signal transducer for aerotaxis sensory component methyl accepting chemotaxis component	Bacterial chemotaxis,Two-component system
b3072	CIDm00000611	1	6	2	12	NA	glutamic acid	aer; fused signal transducer for aerotaxis sensory component methyl accepting chemotaxis component	Bacterial chemotaxis,Two-component system
b3072	CIDm00000970	3	5	29	145	NA	oxaloacetate	aer; fused signal transducer for aerotaxis sensory component methyl accepting chemotaxis component	Bacterial chemotaxis,Two-component system
b3072	CIDm00000925	1	5	2	10	NA	diphosphopyridine nucleotide	aer; fused signal transducer for aerotaxis sensory component methyl accepting chemotaxis component	Bacterial chemotaxis,Two-component system
b3072	CIDm00000594	1	6	2	12	NA	cystein	aer; fused signal transducer for aerotaxis sensory component methyl accepting chemotaxis component	Bacterial chemotaxis,Two-component system
b3072	CIDm00000866	1	6	2	12	NA	lysine	aer; fused signal transducer for aerotaxis sensory component methyl accepting chemotaxis component	Bacterial chemotaxis,Two-component system
b3072	CIDm00000389	1	6	2	12	150	ornithine	aer; fused signal transducer for aerotaxis sensory component methyl accepting chemotaxis component	Bacterial chemotaxis,Two-component system
b3072	CIDm00002891	3	5	29	145	NA	cobalt	aer; fused signal transducer for aerotaxis sensory component methyl accepting chemotaxis component	Bacterial chemotaxis,Two-component system
b3072	CIDm00000238	4	5	29	145	NA	MgATP	aer; fused signal transducer for aerotaxis sensory component methyl accepting chemotaxis component	Bacterial chemotaxis,Two-component system
b3081	CIDm00000224	10	6	12	72	NA	adenosine monophosphate	NA	NA
b3081	CIDm00000311	8	6	12	72	189	citric acid	NA	NA
b3081	CIDm00001110	2	6	12	72	NA	succinate	NA	NA
b3081	CIDm00001112	2	6	12	72	NA	succinic semialdehyde	NA	NA
b3081	CIDm00000611	4	6	12	72	NA	glutamic acid	NA	NA
b3081	CIDm00000232	2	5	3	15	NA	arginine	NA	NA
b3081	CIDm00000970	2	5	29	145	NA	oxaloacetate	NA	NA
b3081	CIDm00000612	3	6	12	72	NA	lactate	NA	NA
b3081	CIDm00002891	3	5	29	145	NA	cobalt	NA	NA
b3081	CIDm00000602	3	6	12	72	NA	alanine	NA	NA
b3081	CIDm00000716	3	5	29	145	NA	fructose	NA	NA
b3081	CIDm00001060	3	5	29	145	NA	pyruvic acid	NA	NA
b3081	CIDm00000525	2	5	3	15	NA	malate	NA	NA
b3081	CIDm00000681	1	5	2	10	NA	dopamine	NA	NA
b3081	CIDm00000617	2	6	12	72	NA	D-serine	NA	NA
b3081	CIDm00001182	2	6	12	72	NA	L-valine	NA	NA
b3081	CIDm00000614	2	6	12	72	NA	3H-proline	NA	NA
b3081	CIDm00001134	1	7	2	14	NA	thymidine	NA	NA
b3081	CIDm00000743	2	6	12	72	367	acetate, propionate	NA	NA
b3081	CIDm00001135	1	7	2	14	194	thymine	NA	NA
b3081	CIDm00000779	1	5	2	10	NA	homoserine	NA	NA
b3081	CIDm00001132	1	6	2	12	NA	thiamine pyrophosphate	NA	NA
b3081	CIDm00000761	1	5	2	10	NA	guanylate	NA	NA
b3081	CIDm00000745	1	5	2	10	698	reduced glutathione	NA	NA
b3081	CIDm00000593	1	5	4	20	NA	ara-CTP	NA	NA
b3081	CIDm00000070	1	6	3	18	456	alpha-ketoisocaproate	NA	NA
b3081	CIDm00001079	1	5	4	20	NA	S-adenosylmethionine	NA	NA
b3081	CIDm00000051	1	5	7	35	NA	ketoglutarate	NA	NA
b3087	CIDm00000224	2	5	3	15	NA	adenosine monophosphate	Uncharacterized oxidoreductase YgjR (EC 1.-.-.-)	NA
b3087	CIDm00000311	2	5	2	10	NA	citric acid	Uncharacterized oxidoreductase YgjR (EC 1.-.-.-)	NA
b3087	CIDm00000229	1	5	11	55	NA	ribose	Uncharacterized oxidoreductase YgjR (EC 1.-.-.-)	NA
b3087	CIDm00000604	1	5	4	20	NA	gluconate	Uncharacterized oxidoreductase YgjR (EC 1.-.-.-)	NA
b3115	CIDm00000424	1	5	2	10	162	aspartate	tdcD; propionate kinase acetate kinase C, anaerobic	Propanoate metabolism
b3115	CIDm00000867	2	5	8	40	NA	malonate	tdcD; propionate kinase acetate kinase C, anaerobic	Propanoate metabolism
b3115	CIDm00000646	1	5	3	15	NA	deoxy-GTP	tdcD; propionate kinase acetate kinase C, anaerobic	Propanoate metabolism
b3115	CIDm00001158	1	5	2	10	NA	uridine diphosphate	tdcD; propionate kinase acetate kinase C, anaerobic	Propanoate metabolism
b3115	CIDm00000925	1	5	6	30	NA	diphosphopyridine nucleotide	tdcD; propionate kinase acetate kinase C, anaerobic	Propanoate metabolism
b3115	CIDm00001181	1	5	4	20	NA	uridine triphosphate	tdcD; propionate kinase acetate kinase C, anaerobic	Propanoate metabolism
b3115	CIDm00000622	2	5	5	25	NA	dATP	tdcD; propionate kinase acetate kinase C, anaerobic	Propanoate metabolism
b3115	CIDm00000290	2	5	2	10	NA	cytidine 5'-diphosphate	tdcD; propionate kinase acetate kinase C, anaerobic	Propanoate metabolism
b3115	CIDm00001134	1	5	9	45	NA	thymidine	tdcD; propionate kinase acetate kinase C, anaerobic	Propanoate metabolism
b3115	CIDm00000317	1	5	3	15	939	coenzyme A	tdcD; propionate kinase acetate kinase C, anaerobic	Propanoate metabolism
b3115	CIDm00000311	8	5	28	140	NA	citric acid	tdcD; propionate kinase acetate kinase C, anaerobic	Propanoate metabolism
b3125	CIDm00000745	1	5	2	10	NA	reduced glutathione	garR; tartronate semialdehyde reductase	Glyoxylate and dicarboxylate metabolism
b3125	CIDm00000311	1	5	3	15	NA	citric acid	garR; tartronate semialdehyde reductase	Glyoxylate and dicarboxylate metabolism
b3126	CIDm00000753	1	5	2	10	NA	glycerol	garL; alpha-dehydro-beta-deoxy-D-glucarate aldolase	Ascorbate and aldarate metabolism
b3162	CIDm00000925	1	5	17	85	NA	diphosphopyridine nucleotide	deaD; ATP-dependent RNA helicase	RNA degradation
b3162	CIDm00000611	1	5	16	80	NA	glutamic acid	deaD; ATP-dependent RNA helicase	RNA degradation
b3162	CIDm00000238	1	5	28	140	900	MgATP	deaD; ATP-dependent RNA helicase	RNA degradation
b3162	CIDm00000867	1	5	20	100	160	malonate	deaD; ATP-dependent RNA helicase	RNA degradation
b3162	CIDm00001110	1	5	12	60	NA	succinate	deaD; ATP-dependent RNA helicase	RNA degradation
b3165	CIDm00000753	2	5	4	20	NA	glycerol	rpsO; 30S ribosomal subunit protein S15	Ribosome
b3172	CIDm00000197	2	5	3	15	NA	MgADP	argG; argininosuccinate synthetase	Alanine, aspartate and glutamate metabolism,Biosynthesis of secondary metabolites,Arginine biosynthesis,Biosynthesis of amino acids
b3172	CIDm00000311	1	5	2	10	NA	citric acid	argG; argininosuccinate synthetase	Alanine, aspartate and glutamate metabolism,Biosynthesis of secondary metabolites,Arginine biosynthesis,Biosynthesis of amino acids
b3189	CIDm00000730	1	5	7	35	NA	guanosine diphosphate	murA; UDP-N-acetylglucosamine 1-carboxyvinyltransferase	Amino sugar and nucleotide sugar metabolism,Peptidoglycan biosynthesis
b3197	CIDm00000730	1	5	6	30	623	guanosine diphosphate	kdsD; D-arabinose 5-phosphate isomerase	Lipopolysaccharide biosynthesis
[truncated: 669 more rows]

## Sheet: ecoli_predictions_c7p3_KEGG
ProteinID	CompoundID	n.bicliques	compounds	proteins	max.size	combined.STITCH.score	Compound.name	Protein.name	Description
b0049	CIDm00000773	1	7	5	35	NA	histidine	apaH; diadenosine tetraphosphatase	Purine metabolism
b0049	CIDm00000646	1	7	10	70	NA	deoxy-GTP	apaH; diadenosine tetraphosphatase	Purine metabolism
b0099	CIDm00000730	1	7	5	35	NA	guanosine diphosphate	8-oxo-dGTP diphosphatase (8-oxo-dGTPase) (EC 3.6.1.55) (7,8-dihydro-8-oxoguanine-triphosphatase) (Mutator protein MutT) (dGTP pyrophosphohydrolase)	NA
b0207	CIDm00000753	1	9	3	27	NA	glycerol	NA	NA
b0304	CIDm00000703	1	7	3	21	794	flavin adenine dinucleotide	NA	NA
b0312	CIDm00000929	2	9	3	27	881	nicotinamide adenine dinucleotide phosphate	betB; betaine aldehyde dehydrogenase, NAD-dependent	Glycine, serine and threonine metabolism
b0315	CIDm00000985	2	10	5	50	NA	palmitate	NA	NA
b0315	CIDm00000295	1	10	3	30	NA	cyclic GMP	NA	NA
b0385	CIDm00000761	1	10	3	30	286	guanylate	yaiC; diguanylate cyclase, cellulose regualtor	Biofilm formation - Escherichia coli
b0385	CIDm00000985	1	10	5	50	NA	palmitate	yaiC; diguanylate cyclase, cellulose regualtor	Biofilm formation - Escherichia coli
b0400	CIDm00000761	1	10	3	30	NA	guanylate	phoR; sensory histidine kinase in two-component regulatory system with PhoB	Two-component system
b0400	CIDm00000985	1	10	5	50	NA	palmitate	phoR; sensory histidine kinase in two-component regulatory system with PhoB	Two-component system
b0450	CIDm00000593	1	7	6	42	NA	ara-CTP	Nitrogen regulatory protein P-II 2	NA
b0451	CIDm00000761	1	10	3	30	NA	guanylate	Ammonia channel (Ammonia transporter)	NA
b0451	CIDm00000985	1	10	5	50	NA	palmitate	Ammonia channel (Ammonia transporter)	NA
b0833	CIDm00000761	1	10	3	30	NA	guanylate	NA	NA
b0833	CIDm00000985	1	10	5	50	NA	palmitate	NA	NA
b0932	CIDm00000604	1	9	7	63	NA	gluconate	pepN; aminopeptidase N	Glutathione metabolism
b0932	CIDm00000614	1	9	7	63	658	3H-proline	pepN; aminopeptidase N	Glutathione metabolism
b0932	CIDm00001182	1	9	7	63	606	L-valine	pepN; aminopeptidase N	Glutathione metabolism
b0932	CIDm00000993	1	9	7	63	NA	ribofuranoside	pepN; aminopeptidase N	Glutathione metabolism
b0932	CIDm00000876	1	7	3	21	704	methionine	pepN; aminopeptidase N	Glutathione metabolism
b0932	CIDm00000525	1	9	7	63	NA	malate	pepN; aminopeptidase N	Glutathione metabolism
b0932	CIDm00000051	1	9	7	63	NA	ketoglutarate	pepN; aminopeptidase N	Glutathione metabolism
b0932	CIDm00000857	2	9	7	63	711	leucine	pepN; aminopeptidase N	Glutathione metabolism
b0932	CIDm00000840	1	7	3	21	NA	fucose	pepN; aminopeptidase N	Glutathione metabolism
b0932	CIDm00000791	1	9	7	63	640	isoleucine	pepN; aminopeptidase N	Glutathione metabolism
b0932	CIDm00002891	1	9	7	63	673	cobalt	pepN; aminopeptidase N	Glutathione metabolism
b0993	CIDm00000761	1	10	3	30	NA	guanylate	torS; hybrid sensory histidine kinase in two-component regulatory system with TorR	Two-component system
b0993	CIDm00000985	1	10	5	50	NA	palmitate	torS; hybrid sensory histidine kinase in two-component regulatory system with TorR	Two-component system
b1014	CIDm00000867	4	14	12	168	NA	malonate	putA; fused DNA-binding transcriptional regulator proline dehydrogenase pyrroline-5-carboxylate dehydrogenase	Arginine and proline metabolism,Alanine, aspartate and glutamate metabolism,Biosynthesis of secondary metabolites
b1014	CIDm00000197	1	14	12	168	168	MgADP	putA; fused DNA-binding transcriptional regulator proline dehydrogenase pyrroline-5-carboxylate dehydrogenase	Arginine and proline metabolism,Alanine, aspartate and glutamate metabolism,Biosynthesis of secondary metabolites
b1014	CIDm00000743	1	14	12	168	NA	acetate, propionate	putA; fused DNA-binding transcriptional regulator proline dehydrogenase pyrroline-5-carboxylate dehydrogenase	Arginine and proline metabolism,Alanine, aspartate and glutamate metabolism,Biosynthesis of secondary metabolites
b1025	CIDm00000985	1	10	5	50	NA	palmitate	Probable diguanylate cyclase DgcT (DGC) (EC 2.7.7.65)	NA
b1025	CIDm00000761	1	10	3	30	207	guanylate	Probable diguanylate cyclase DgcT (DGC) (EC 2.7.7.65)	NA
b1134	CIDm00000730	1	7	5	35	900	guanosine diphosphate	Phosphatase NudJ (EC 3.6.1.-)	NA
b1163	CIDm00000985	1	10	5	50	NA	palmitate	NA	NA
b1163	CIDm00000761	1	10	3	30	NA	guanylate	NA	NA
b1168	CIDm00000761	1	10	3	30	NA	guanylate	NA	NA
b1168	CIDm00000985	1	10	5	50	NA	palmitate	NA	NA
b1222	CIDm00000985	1	10	5	50	NA	palmitate	narX; sensory histidine kinase in two-component regulatory system with NarL	Two-component system
b1222	CIDm00000761	1	10	3	30	NA	guanylate	narX; sensory histidine kinase in two-component regulatory system with NarL	Two-component system
b1300	CIDm00000929	2	9	3	27	940	nicotinamide adenine dinucleotide phosphate	puuC; gamma-glutamyl-gamma-aminobutyraldehyde dehydrogenase; succinate semialdehyde dehydrogenase	Arginine and proline metabolism
b1325	CIDm00000311	5	8	13	104	NA	citric acid	NA	NA
b1326	CIDm00000614	1	7	3	21	NA	3H-proline	Murein peptide amidase A (EC 3.4.17.-) (Gamma-D-Glu-Dap amidase) (Zinc metallocarboxypeptidase MpaA)	NA
b1326	CIDm00000051	1	7	3	21	NA	ketoglutarate	Murein peptide amidase A (EC 3.4.17.-) (Gamma-D-Glu-Dap amidase) (Zinc metallocarboxypeptidase MpaA)	NA
b1326	CIDm00000866	1	7	3	21	NA	lysine	Murein peptide amidase A (EC 3.4.17.-) (Gamma-D-Glu-Dap amidase) (Zinc metallocarboxypeptidase MpaA)	NA
b1326	CIDm00000994	1	7	3	21	NA	phenylalanine	Murein peptide amidase A (EC 3.4.17.-) (Gamma-D-Glu-Dap amidase) (Zinc metallocarboxypeptidase MpaA)	NA
b1326	CIDm00000525	1	7	3	21	NA	malate	Murein peptide amidase A (EC 3.4.17.-) (Gamma-D-Glu-Dap amidase) (Zinc metallocarboxypeptidase MpaA)	NA
b1326	CIDm00000993	1	7	3	21	NA	ribofuranoside	Murein peptide amidase A (EC 3.4.17.-) (Gamma-D-Glu-Dap amidase) (Zinc metallocarboxypeptidase MpaA)	NA
b1326	CIDm00000617	1	7	3	21	NA	D-serine	Murein peptide amidase A (EC 3.4.17.-) (Gamma-D-Glu-Dap amidase) (Zinc metallocarboxypeptidase MpaA)	NA
b1326	CIDm00000857	1	7	3	21	NA	leucine	Murein peptide amidase A (EC 3.4.17.-) (Gamma-D-Glu-Dap amidase) (Zinc metallocarboxypeptidase MpaA)	NA
b1326	CIDm00002891	1	7	3	21	NA	cobalt	Murein peptide amidase A (EC 3.4.17.-) (Gamma-D-Glu-Dap amidase) (Zinc metallocarboxypeptidase MpaA)	NA
b1326	CIDm00000602	1	7	3	21	900	alanine	Murein peptide amidase A (EC 3.4.17.-) (Gamma-D-Glu-Dap amidase) (Zinc metallocarboxypeptidase MpaA)	NA
b1326	CIDm00000604	1	7	3	21	NA	gluconate	Murein peptide amidase A (EC 3.4.17.-) (Gamma-D-Glu-Dap amidase) (Zinc metallocarboxypeptidase MpaA)	NA
b1326	CIDm00000791	1	7	3	21	NA	isoleucine	Murein peptide amidase A (EC 3.4.17.-) (Gamma-D-Glu-Dap amidase) (Zinc metallocarboxypeptidase MpaA)	NA
b1341	CIDm00000761	2	11	3	33	NA	guanylate	ydaM; diguanylate cyclase, csgD regulator	Biofilm formation - Escherichia coli
b1385	CIDm00000929	2	9	3	27	423	nicotinamide adenine dinucleotide phosphate	feaB; phenylacetaldehyde dehydrogenase	Microbial metabolism in diverse environments,Phenylalanine metabolism
b1415	CIDm00000929	2	9	3	27	940	nicotinamide adenine dinucleotide phosphate	aldA; aldehyde dehydrogenase A, NAD-linked	Pyruvate metabolism,Microbial metabolism in diverse environments,Glyoxylate and dicarboxylate metabolism
b1444	CIDm00000929	2	9	3	27	423	nicotinamide adenine dinucleotide phosphate	patD; gamma-aminobutyraldehyde dehydrogenase	Arginine and proline metabolism,beta-Alanine metabolism,Microbial metabolism in diverse environments,Lysine degradation
b1490	CIDm00000761	1	10	3	30	NA	guanylate	Diguanylate cyclase DosC (DGC) (EC 2.7.7.65) (Direct oxygen-sensing cyclase)	NA
b1490	CIDm00000985	1	10	5	50	NA	palmitate	Diguanylate cyclase DosC (DGC) (EC 2.7.7.65) (Direct oxygen-sensing cyclase)	NA
b1522	CIDm00000985	1	10	5	50	NA	palmitate	Probable diguanylate cyclase DgcF (DGC) (EC 2.7.7.65)	NA
b1522	CIDm00000761	1	10	3	30	NA	guanylate	Probable diguanylate cyclase DgcF (DGC) (EC 2.7.7.65)	NA
b1525	CIDm00000929	2	9	3	27	881	nicotinamide adenine dinucleotide phosphate	sad; succinate semialdehyde dehydrogenase, NAD(P)+dependent	Nicotinate and nicotinamide metabolism,Alanine, aspartate and glutamate metabolism,Microbial metabolism in diverse environments,Butanoate metabolism
b1581	CIDm00000311	5	8	13	104	NA	citric acid	rspA; bifunctional D-altronate D-mannonate dehydratase	Pentose and glucuronate interconversions
b1746	CIDm00000929	2	9	3	27	352	nicotinamide adenine dinucleotide phosphate	astD; succinylglutamic semialdehyde dehydrogenase	Arginine and proline metabolism
b1759	CIDm00000730	1	7	5	35	NA	guanosine diphosphate	CTP pyrophosphohydrolase (EC 3.6.1.65)	NA
b1813	CIDm00000730	1	7	5	35	NA	guanosine diphosphate	Uncharacterized Nudix hydrolase NudL (EC 3.6.1.-)	NA
b1838	CIDm00000646	1	7	10	70	NA	deoxy-GTP	Serine/threonine-protein phosphatase 1 (EC 3.1.3.16)	NA
b1838	CIDm00000773	1	7	5	35	NA	histidine	Serine/threonine-protein phosphatase 1 (EC 3.1.3.16)	NA
b1865	CIDm00000730	1	7	5	35	NA	guanosine diphosphate	nudB; dihydroneopterin triphosphate pyrophosphatase	Folate biosynthesis,Biosynthesis of cofactors
b1884	CIDm00000761	1	10	3	30	NA	guanylate	cheR; chemotaxis regulator, protein-glutamate methyltransferase	Two-component system,Bacterial chemotaxis
b1884	CIDm00000985	1	10	5	50	NA	palmitate	cheR; chemotaxis regulator, protein-glutamate methyltransferase	Two-component system,Bacterial chemotaxis
b1956	CIDm00000985	1	10	5	50	NA	palmitate	yedQ; putative membrane-anchored diguanylate cyclase	Biofilm formation - Escherichia coli
b1956	CIDm00000761	1	10	3	30	NA	guanylate	yedQ; putative membrane-anchored diguanylate cyclase	Biofilm formation - Escherichia coli
b2051	CIDm00000593	1	7	5	35	NA	ara-CTP	NA	NA
b2067	CIDm00000761	1	10	3	30	209	guanylate	yegE; putative diguanylate cyclase	Biofilm formation - Escherichia coli
b2067	CIDm00000295	1	11	3	33	NA	cyclic GMP	yegE; putative diguanylate cyclase	Biofilm formation - Escherichia coli
b2218	CIDm00000761	1	10	3	30	NA	guanylate	rcsC; hybrid sensory kinase in two-component regulatory system with RcsB and YojN	Biofilm formation - Escherichia coli,Two-component system
b2218	CIDm00000985	1	10	5	50	NA	palmitate	rcsC; hybrid sensory kinase in two-component regulatory system with RcsB and YojN	Biofilm formation - Escherichia coli,Two-component system
b2219	CIDm00000761	1	10	3	30	NA	guanylate	atoS; sensory histidine kinase in two-component regulatory system with AtoC	Two-component system
b2219	CIDm00000295	1	11	3	33	284	cyclic GMP	atoS; sensory histidine kinase in two-component regulatory system with AtoC	Two-component system
b2247	CIDm00000311	5	8	13	104	NA	citric acid	rhmD; L-rhamnonate dehydratase	Microbial metabolism in diverse environments,Fructose and mannose metabolism
b2251	CIDm00000730	1	7	5	35	900	guanosine diphosphate	Nucleoside triphosphatase NudI (EC 3.6.1.9) (Nucleotide diphosphatase NudI) (Pyrimidine deoxynucleoside triphosphate diphosphatase) (dCTP diphosphatase) (EC 3.6.1.12) (dTTP diphosphatase) (EC 3.6.1.-) (dUTP diphosphatase) (EC 3.6.1.23)	NA
b2255	CIDm00000761	1	7	5	35	NA	guanylate	arnA; fused UDP-L-Ara4N formyltransferase UDP-GlcA C-4'-decarboxylase	Cationic antimicrobial peptide (CAMP) resistance,Amino sugar and nucleotide sugar metabolism
b2296	CIDm00000311	1	7	5	35	NA	citric acid	ackA; acetate kinase A and propionate kinase 2	Pyruvate metabolism,Methane metabolism,Propanoate metabolism,Microbial metabolism in diverse environments,Carbon metabolism
b2370	CIDm00000985	1	10	5	50	NA	palmitate	evgS; hybrid sensory histidine kinase in two-component regulatory system with EvgA	Two-component system
b2370	CIDm00000761	1	10	3	30	NA	guanylate	evgS; hybrid sensory histidine kinase in two-component regulatory system with EvgA	Two-component system
b2455	CIDm00000929	2	9	3	27	462	nicotinamide adenine dinucleotide phosphate	eutE; aldehyde oxidoreductase, ethanolamine utilization protein	Pyruvate metabolism,Microbial metabolism in diverse environments
b2469	CIDm00000985	1	10	5	50	NA	palmitate	narQ; sensory histidine kinase in two-component regulatory system with NarP	Two-component system
b2469	CIDm00000761	1	10	3	30	NA	guanylate	narQ; sensory histidine kinase in two-component regulatory system with NarP	Two-component system
b2503	CIDm00000985	1	10	5	50	NA	palmitate	NA	NA
b2503	CIDm00000761	1	10	3	30	314	guanylate	NA	NA
b2518	CIDm00000593	1	7	5	35	960	ara-CTP	ndk; multifunctional nucleoside diphosphate kinase and apyrimidinic endonuclease and 3'-phosphodiesterase	Purine metabolism,Pyrimidine metabolism,Biosynthesis of cofactors,Biosynthesis of secondary metabolites
b2699	CIDm00000594	2	7	16	112	400	cystein	recA; DNA recombination and repair protein; ssDNA-dependent ATPase; synaptase; ssDNA and dsDNA binding protein; ATP-dependent homologous DNA strand exchanger; recombinase A; LexA autocleavage cofactor	Homologous recombination
b2734	CIDm00000646	1	7	10	70	NA	deoxy-GTP	NA	NA
b2734	CIDm00000773	1	7	5	35	NA	histidine	NA	NA
b2786	CIDm00000761	1	10	3	30	NA	guanylate	barA; hybrid sensory histidine kinase, in two-component regulatory system with UvrY	Biofilm formation - Escherichia coli,Two-component system
b2786	CIDm00000985	1	10	5	50	NA	palmitate	barA; hybrid sensory histidine kinase, in two-component regulatory system with UvrY	Biofilm formation - Escherichia coli,Two-component system
b2830	CIDm00000730	1	7	5	35	NA	guanosine diphosphate	rppH; RNA pyrophosphohydrolase	RNA degradation
b3081	CIDm00000224	1	7	3	21	NA	adenosine monophosphate	NA	NA
b3081	CIDm00001182	1	7	3	21	NA	L-valine	NA	NA
b3081	CIDm00000602	1	7	3	21	NA	alanine	NA	NA
b3081	CIDm00000612	1	7	3	21	NA	lactate	NA	NA
b3081	CIDm00001110	1	7	3	21	NA	succinate	NA	NA
b3081	CIDm00000614	1	7	3	21	NA	3H-proline	NA	NA
b3081	CIDm00000311	1	7	3	21	189	citric acid	NA	NA
b3081	CIDm00000617	1	7	3	21	NA	D-serine	NA	NA
b3081	CIDm00001112	1	7	3	21	NA	succinic semialdehyde	NA	NA
b3081	CIDm00000743	1	7	3	21	367	acetate, propionate	NA	NA
b3081	CIDm00000611	1	7	3	21	NA	glutamic acid	NA	NA
b3115	CIDm00000311	1	7	5	35	NA	citric acid	tdcD; propionate kinase acetate kinase C, anaerobic	Propanoate metabolism
b3210	CIDm00000761	1	10	3	30	156	guanylate	arcB; aerobic respiration control sensor histidine protein kinase, cognate to two-component response regulators ArcA and RssB	Biofilm formation - Escherichia coli,Two-component system
b3210	CIDm00000985	1	10	5	50	NA	palmitate	arcB; aerobic respiration control sensor histidine protein kinase, cognate to two-component response regulators ArcA and RssB	Biofilm formation - Escherichia coli,Two-component system
b3231	CIDm00000238	2	7	5	35	777	MgATP	rplM; 50S ribosomal subunit protein L13	Ribosome
b3236	CIDm00001112	2	8	12	96	NA	succinic semialdehyde	mdh; malate dehydrogenase, NAD(P)-binding	Pyruvate metabolism,Methane metabolism,Microbial metabolism in diverse environments,Glyoxylate and dicarboxylate metabolism,Citrate cycle (TCA cycle),Cysteine and methionine metabolism,Carbon metabolism,Biosynthesis of secondary metabolites
b3236	CIDm00000703	2	8	12	96	NA	flavin adenine dinucleotide	mdh; malate dehydrogenase, NAD(P)-binding	Pyruvate metabolism,Methane metabolism,Microbial metabolism in diverse environments,Glyoxylate and dicarboxylate metabolism,Citrate cycle (TCA cycle),Cysteine and methionine metabolism,Carbon metabolism,Biosynthesis of secondary metabolites
b3236	CIDm00001110	2	8	12	96	594	succinate	mdh; malate dehydrogenase, NAD(P)-binding	Pyruvate metabolism,Methane metabolism,Microbial metabolism in diverse environments,Glyoxylate and dicarboxylate metabolism,Citrate cycle (TCA cycle),Cysteine and methionine metabolism,Carbon metabolism,Biosynthesis of secondary metabolites
b3236	CIDm00000617	2	8	12	96	200	D-serine	mdh; malate dehydrogenase, NAD(P)-binding	Pyruvate metabolism,Methane metabolism,Microbial metabolism in diverse environments,Glyoxylate and dicarboxylate metabolism,Citrate cycle (TCA cycle),Cysteine and methionine metabolism,Carbon metabolism,Biosynthesis of secondary metabolites
b3236	CIDm00000109	2	8	12	96	NA	L-CSA	mdh; malate dehydrogenase, NAD(P)-binding	Pyruvate metabolism,Methane metabolism,Microbial metabolism in diverse environments,Glyoxylate and dicarboxylate metabolism,Citrate cycle (TCA cycle),Cysteine and methionine metabolism,Carbon metabolism,Biosynthesis of secondary metabolites
b3236	CIDm00000611	3	7	14	98	202	glutamic acid	mdh; malate dehydrogenase, NAD(P)-binding	Pyruvate metabolism,Methane metabolism,Microbial metabolism in diverse environments,Glyoxylate and dicarboxylate metabolism,Citrate cycle (TCA cycle),Cysteine and methionine metabolism,Carbon metabolism,Biosynthesis of secondary metabolites
b3236	CIDm00000614	2	8	12	96	NA	3H-proline	mdh; malate dehydrogenase, NAD(P)-binding	Pyruvate metabolism,Methane metabolism,Microbial metabolism in diverse environments,Glyoxylate and dicarboxylate metabolism,Citrate cycle (TCA cycle),Cysteine and methionine metabolism,Carbon metabolism,Biosynthesis of secondary metabolites
b3236	CIDm00000743	2	8	12	96	NA	acetate, propionate	mdh; malate dehydrogenase, NAD(P)-binding	Pyruvate metabolism,Methane metabolism,Microbial metabolism in diverse environments,Glyoxylate and dicarboxylate metabolism,Citrate cycle (TCA cycle),Cysteine and methionine metabolism,Carbon metabolism,Biosynthesis of secondary metabolites
b3236	CIDm00001182	2	8	12	96	169	L-valine	mdh; malate dehydrogenase, NAD(P)-binding	Pyruvate metabolism,Methane metabolism,Microbial metabolism in diverse environments,Glyoxylate and dicarboxylate metabolism,Citrate cycle (TCA cycle),Cysteine and methionine metabolism,Carbon metabolism,Biosynthesis of secondary metabolites
b3301	CIDm00000238	2	7	5	35	802	MgATP	rplO; 50S ribosomal subunit protein L15	Ribosome
b3302	CIDm00000238	2	7	5	35	719	MgATP	rpmD; 50S ribosomal subunit protein L30	Ribosome
b3304	CIDm00000238	2	7	5	35	798	MgATP	rplR; 50S ribosomal subunit protein L18	Ribosome
b3308	CIDm00000238	2	7	5	35	795	MgATP	rplE; 50S ribosomal subunit protein L5	Ribosome
b3309	CIDm00000238	2	7	5	35	746	MgATP	rplX; 50S ribosomal subunit protein L24	Ribosome
b3312	CIDm00000238	2	7	5	35	676	MgATP	rpmC; 50S ribosomal subunit protein L29	Ribosome
b3313	CIDm00000238	2	7	5	35	798	MgATP	rplP; 50S ribosomal subunit protein L16	Ribosome
b3315	CIDm00000238	2	7	5	35	777	MgATP	rplV; 50S ribosomal subunit protein L22	Ribosome
b3317	CIDm00000238	2	7	5	35	757	MgATP	rplB; 50S ribosomal subunit protein L2	Ribosome
b3318	CIDm00000238	2	7	5	35	777	MgATP	rplW; 50S ribosomal subunit protein L23	Ribosome
b3319	CIDm00000238	2	7	5	35	805	MgATP	rplD; 50S ribosomal subunit protein L4	Ribosome
b3320	CIDm00000238	2	7	5	35	767	MgATP	rplC; 50S ribosomal subunit protein L3	Ribosome
b3397	CIDm00000730	1	7	5	35	NA	guanosine diphosphate	nudE; adenosine nucleotide hydrolase; Ap3A Ap2A ADP-ribose NADH hydrolase	Purine metabolism
b3500	CIDm00000867	1	7	3	21	NA	malonate	gor; glutathione oxidoreductase	Glutathione metabolism
b3529	CIDm00000761	1	10	3	30	NA	guanylate	Probable cyclic di-GMP phosphodiesterase PdeK (EC 3.1.4.52)	NA
b3529	CIDm00000985	1	10	5	50	NA	palmitate	Probable cyclic di-GMP phosphodiesterase PdeK (EC 3.1.4.52)	NA
b3579	CIDm00000232	1	7	3	21	NA	arginine	2,3-diketo-L-gulonate-binding periplasmic protein YiaO (2,3-DKG-binding protein) (Extracytoplasmic solute receptor protein YiaO)	NA
b3579	CIDm00000614	1	7	3	21	NA	3H-proline	2,3-diketo-L-gulonate-binding periplasmic protein YiaO (2,3-DKG-binding protein) (Extracytoplasmic solute receptor protein YiaO)	NA
b3579	CIDm00000994	1	7	3	21	NA	phenylalanine	2,3-diketo-L-gulonate-binding periplasmic protein YiaO (2,3-DKG-binding protein) (Extracytoplasmic solute receptor protein YiaO)	NA
b3579	CIDm00001153	1	7	3	21	NA	tyrosine	2,3-diketo-L-gulonate-binding periplasmic protein YiaO (2,3-DKG-binding protein) (Extracytoplasmic solute receptor protein YiaO)	NA
b3579	CIDm00000857	1	7	3	21	NA	leucine	2,3-diketo-L-gulonate-binding periplasmic protein YiaO (2,3-DKG-binding protein) (Extracytoplasmic solute receptor protein YiaO)	NA
b3579	CIDm00000791	1	7	3	21	NA	isoleucine	2,3-diketo-L-gulonate-binding periplasmic protein YiaO (2,3-DKG-binding protein) (Extracytoplasmic solute receptor protein YiaO)	NA
b3579	CIDm00000866	1	7	3	21	NA	lysine	2,3-diketo-L-gulonate-binding periplasmic protein YiaO (2,3-DKG-binding protein) (Extracytoplasmic solute receptor protein YiaO)	NA
b3579	CIDm00000051	1	7	3	21	NA	ketoglutarate	2,3-diketo-L-gulonate-binding periplasmic protein YiaO (2,3-DKG-binding protein) (Extracytoplasmic solute receptor protein YiaO)	NA
b3579	CIDm00000617	1	7	3	21	NA	D-serine	2,3-diketo-L-gulonate-binding periplasmic protein YiaO (2,3-DKG-binding protein) (Extracytoplasmic solute receptor protein YiaO)	NA
b3579	CIDm00001182	1	7	3	21	NA	L-valine	2,3-diketo-L-gulonate-binding periplasmic protein YiaO (2,3-DKG-binding protein) (Extracytoplasmic solute receptor protein YiaO)	NA
b3579	CIDm00000993	1	7	3	21	154	ribofuranoside	2,3-diketo-L-gulonate-binding periplasmic protein YiaO (2,3-DKG-binding protein) (Extracytoplasmic solute receptor protein YiaO)	NA
b3579	CIDm00000611	1	7	3	21	NA	glutamic acid	2,3-diketo-L-gulonate-binding periplasmic protein YiaO (2,3-DKG-binding protein) (Extracytoplasmic solute receptor protein YiaO)	NA
b3588	CIDm00000929	2	9	3	27	940	nicotinamide adenine dinucleotide phosphate	aldB; aldehyde dehydrogenase B	Pyruvate metabolism,Microbial metabolism in diverse environments,Glycolysis / Gluconeogenesis,Biosynthesis of secondary metabolites
b3668	CIDm00000761	1	10	3	30	NA	guanylate	uhpB; sensory histidine kinase in two-component regulatory sytem with UhpA	Two-component system
b3668	CIDm00000985	1	10	5	50	NA	palmitate	uhpB; sensory histidine kinase in two-component regulatory sytem with UhpA	Two-component system
b3962	CIDm00000925	1	7	3	21	957	diphosphopyridine nucleotide	sthA; pyridine nucleotide transhydrogenase, soluble	Nicotinate and nicotinamide metabolism
b3985	CIDm00000594	2	7	16	112	NA	cystein	rplJ; 50S ribosomal subunit protein L10	Ribosome
b3988	CIDm00000274	2	11	4	44	NA	cAMP	rpoC; RNA polymerase, beta prime subunit	NA
b4003	CIDm00000761	1	10	3	30	NA	guanylate	zraS; sensory histidine kinase in two-component regulatory system with ZraR	Two-component system
b4003	CIDm00000985	1	10	5	50	NA	palmitate	zraS; sensory histidine kinase in two-component regulatory system with ZraR	Two-component system
b4478	CIDm00000311	5	8	13	104	NA	citric acid	dgoD; D-galactonate dehydratase	Microbial metabolism in diverse environments,Galactose metabolism
